# Supplementary material for: Associations between migraine occurrence and the effect of aura, age at onset, family history, and sex: A cross-sectional study
Source: PLoS One. 2020 Feb 5;15(2):e0228284. doi: 10.1371/journal.pone.0228284 (PMC7001916; doi:10.1371/journal.pone.0228284)
Supplement: S1 Data — (XLSX) [file pone.0228284.s002.xlsx]

## Sheet: Data for supplement
AURA	Female_Gender	Marriage_3gr	Job_3gr	Smoking_2gr	Alcohol_2gr	Coffee_3gr	Family_history	Migraine_frequency_3gr_select	Age	BMI	Educated_years	MIDAS_total	BDI_total	HADS_Anxiety_total	HADS_Depression_total	PSQI_total	Age_onset
	0	1	2	0	0	1	0	1	26	24.4473	14		3	5	7	4
	0	1	2	0	0	2	0	1	21	23.3887	12		6	6	7	5
	0	2	2	0	1	2	0	1	30	25.3815	16		2	7	5	10
	0	1	2	0	0	1	0	1	25	28.4005	12		6	2	5	2
	0	1	1	0	0	3	0	1	27	21.7051	16		17	11	11	10
	0	1	2	0	0	3	0	1	24	29.7265	16		9	13	3	13
	0	1	2	0	1	1	0	1	23	23.7228	16		3	6	3	8
	0	2	2	0	0	3	1	1	33	21.9525	18		17	10	7	7
	0	1	2	0	0	1	0	1	24	20.2336	16		10	8	3	5
	0	1	2	0	1	3	0	1	24		16		0	4	0	9
	0	1	2	0	1	2	0	1	24	20.7612	14		0	4	1	4
	0	1	2	1	1	3	1	1	26	18.9565	16		1	2	1	4
	0	1	2	0	1	3	0	1	29	25.8645	16		6	6	3	9
	0	1	2	0	0	3	1	1	30	20.4783	16		2	5	3
	0	1	1	0	1	2	0	1	30	23.1481	16		10	7	8	4
	0	1	2	0	1	3	0	1	24	30.6394	16		0	0	2	7
	0	2	2	0	0	2	0	1	29	35.9386	16		8	5	8	8
	0	1	2	1	1	2	1	1	23	21.9713	16		2	5	4	6
	0	1	2	0	0	2	0	1	23	23.3747	16		5	2	3	8
	0	1	2	1	1	1	0	1	29	22.913	16		3	4	5	3
	0	1	2	0	0	3	0	1	20	16.845	12		9	8	3	8
	0	1	2	0	0	1	0	1	23	26.4915	16		16	7	16	5
	0	1	2	1	1	3	0	1	31	28.0277	12		2	1	3	6
	0	1	2	1	0	1	0	1	32	25.0593	16		4	5	4	6
	0	1	2	1	1	1	0	1	32	27.7743	16		4	6	7	2
	0	2	2	1	1	2	0	1	31	25.1429	14		1	2	2	11
	0	1	2	0	0	1	0	1	26	24.5675	12		3	1	4	1
	0	1	2	1	1	1	0	1	29	18.1138	12		2	0	2	2
	0	1	2	0	1	3	1	1	29	53.4172	16		7	6	7	4
	0	1	2	0	0	3	1	1	27	20.5151	16		3	4	3	9
	0	1	2	0	1	2	0	1	25	26.1962	12		4	5	2	7
	0	1	2	1	1	2	0	1	23	31.8342	16		2	4	8	11
	0	1	2	0	0	2	0	1	23	21.7993	16		1	6	1	1
	0	1	2	1	1	1	0	1	32	24.3375	12		12	9	9	12
	0	1	2	0	0	1	0	1	29	27.3588	16		12	13	10	9
	0	2	2	0	0	1	0	1	30	26.7036	16		8	3	4	4
	0	1	1	0	0	2	1	1	23	34.8161	16		13	7	10	4
	0	1	2	0	1	3	1	1	21	20.5499	12		1	6	0	3
	0	1	1	0	0	2	0	1	32	32.9796	12		9	0	4	5
	0	1	2	1	1	2	0	1	25	28.4082	16		1	0	0	8
	0	1	1	0	0	2	0	1	24	20.0796	16		3	1	1	5
	0	1	2	1	0	2	0	1	23	21.0498	16		4	5	1	9
	0	1	2	1	1	3	0	1	24	28.075	16		6	12	3	13
	0	1	2	1	1	3	0	1	24	21.8573	16		1	6	1	4
	0	2	2	1	1	2	0	1	26	28.0102	12		0	7	7	7
	0	1	2	0	0	2	0	1	33	20.984	16		0	8	1	8
	0	1	2	0	0	2	0	1	24	22.2222	16		2	7	1	9
	0	1	2	1	1	2	0	1	28	26.6122	16		4	6	1	9
	0	1	2	1	1	3	0	1	23	24.968	12		0	1	0	8
	0	1	2	0	0	3	0	1	21	29.321	16		14	12	4	16
	0	1	2	0	0	1	0	1	29	20.2449	12		12	9	4	10
	0	1	2	0	0	1	0	1	24	20.8307	12		5	5	3	12
	0	2	2	0	1	2	0	1	29	29.1687	16		0	2	3	6
	0	1	2	0	0	3	0	1	28	27.2173	16		12	7	12	13
	0	1	2	0	0	1	0	1	25	19.0311	12		3	5	5	4
	0	1	1	0	0	3	0	1	25	22.7244	16		1	4	2	0
	0	2	2	1	1	3	0	1	32	25.4694	16		10	7	7	3
	0	1	2	0	0	1	0	1	24	20.2812	16		0	0	0	3
	0	1	2	0	0	2	0	1	23	23.8895	16		9	3	3	8
	0	1	2	0	1	3	0	1	30	29.7458	16		6	1	4	5
	0	1	2	1	0	2	1	1	20	17.3745	12		18	16	8	7
	0	1	2	1	0	3	0	1	25	24.0317	12		8	3	4	13
	0	1	2	0	1	1	0	1	29	20.4152	16		0	4	4	7
	0	1	2	0	0	3	0	1	26	23.6713	16		12	8	4	5
	0	1	2	0	0	3	0	1	33	22.7732	16		6	7	1	5
	0	2	2	1	1	2	1	1	32	31.2809	16		5	7	3	6
	0	1	2	0	1	2	1	1	29	18.9069	16		13	6	6	5
	0	1	2	0	0	1	0	1	17	16.456	12		0	6	0	0
	0	1	2	0	1	3	0	1	24	26.2596	16		7	8	5	8
	0	1	2	0	1	3	0	1	31	22.5878	18		6	8	8	3
	0	1	2	1	0	1	0	1	29	30.3233			18	7	11	11
	0	1	2	0	1	2	0	1	24	23.5294	16		4	7	1	10
	0	1	2	0	0	2	0	1	32	27.7447	18		4	3	4	4
	0	1	2	0	1	1	0	1	29	24.2215	18		6	2	4	7
	0	1	2	1	0	3	1	1	22	21.7181	16		7	6	5	8
	1	2	2	0	0	1	1	1	49	20.83	16		7	9	5	8
	1	2	2	0	0	3	0	1	63	27.6398	12		11	8	0	9
	1	2	2	0	0	3	1	1	35	20.202	18		3	3	6	10
	1	2	3	0	0	2	1	1	60	20.3125	12		0	3	1	5
	1	1	2	0	0	3	0	1	62	24.3865	12		1	0	0	6
	1	2	3	0	0	3	0	1	53	19.8141	16		19	13	7	6
	1	2	2	0	0	3	0	1	53	20.7612	12		5	2	1	6
	1	2	3	0	1	2	0	1	60	29.7211	12		5	1	4	2
	1	1	2	0	0	1	0	1	40	24.7768	12		9	8	6	8
	1	2	2	0	0	3	1	1	48	32.05	16		2	3	3	9
	1	2	3	1	1	1	1	1	43	26.8977	12		6	6	4	12
	1	1	2	1	0	3	0	1	30	20.0796	16		5	7	3	10
	1	2	3	0	0	3	0	1	59	25.6312	14		6	8	2	11
	1	2	2	0	0	1	1	1	52	24.8358	12		8	8	4	4
	1	2	3	1	1	3	1	1	60	23.1911	12		6	4	9	4
	1	1	2	0	1	3	1	1	29	22.4813	18		6	6	1	3
	1	2	3	0	0	3	1	1	50	35.756	12		6	3	8	1
	1	2	3	0	0	3	0	1	55	20.061	14		1	1	0	8
	1	1	2	0	0	3	0	1	35	27.0051	16		2	6	2	8
	1	1	2	0	0	1	0	1	28	23.4375	16		4	4	1	5
	1	2	3	0	0	3	0	1	59	23.8281	16		5	1	2	4
	1	2	2	0	1	3	1	1	42	19.1467	18		3	7	3	9
	1	1	2	0	0	2	1	1	24	21.0828	16		2	6	6	5
	1	2	3	0	1	3	0	1	53	21.0962	9		1	2	2	6
	1	2	3	0	0	1	0	1	50		12		2	0	0	8
	1	2	3	0	0	2	0	1	62	26.6667	9		17	3	7	8
	1	3	2	0	0	3	1	1	52	17.9687	14		6	1	4	2
	1	1	1	0	0	2	1	1	22	19.6283	16		25	8	7	8
	1	2	3	0	0	1	1	1	29	18.0662	12		11	4	4	7
	1	3	2	0	0	3	0	1	42	18.75	12		0	1	2	4
	1	3	2	0	0	1	0	1	54	19.2894	12		17	7	4	6
	1	2	2	0	0	2	1	1	44	27.3437	6		8	6	1	2
	1	2	3	0	0	2	0	1	57	20.5761	16		9	6	4	9
	1	1	2	1	0	2	0	1	26	19.6283	16		1	5	0	4
	1	2	2	0	0	2	1	1	48	20.9572	14		20	11	12	4
	1	1	2	0	1	1	0	1	22	36.3573	16		8	6	6	6
	1	1	3	0	0	3	0	1	50	35.3798	12		15	7	10	7
	1	1	2	0	1	1	0	1	19	18.3655	12		31	12	13	17
	1	3	2	0	1	3	1	1	56	31.5963	12		10	5	2	8
	1	2	3	0	0	3	0	1	50	21.9076	12		6	1	1	8
	1	1	2	0	1	2	1	1	34	18.0802	16		1	6	1	7
	1	2	2	0	0	1	0	1	54	21.6128	12		3	3	4	6
	1	3	2	0	1	3	0	1	51	24.4352	14		5	5	1	5
	1	1	2	0	0	2	0	1	25	19.8413	16		0	3	6	4
	1	2	2	0	0	3	0	1	58	23.2335	12		11	6	8	6
	1	1	2	0	0	3	0	1	27	21.0937	14		8	6	5	12
	1	2	2	0	1	3	0	1	36	20.83	18		10	6	9	9
	1	2	3	0	1	2	0	1	58	26.1719	12		4	2	2	3
	1	2	3	0	0	1	0	1	66	22.5827	6		12	4	2	6
	1	2	2	0	0	3	0	1	56	21.3599	12		9	6	7	12
	1	2	2	0	0	2	1	1	45	25	18		6	5	3	11
	1	2	2	0	0	3	0	1	42	28.6048	12		33	10	7	4
	1	2	3	0	0	3	0	1	56	20.3125	12		5	7	0
	1	3	2	1	1	1	0	1	41	22.3081	9		4	8	12	15
	1	2	3	0	0	3	1	1	49	22.8624	12		7	8	2	8
	1	1	2	0	1	3	1	1	36	20.7612	14		19	14	6	11
	1	2	2	1	1	2	1	1	54	27.3399	6		27	6	4	12
	1	3	2	0	0	1	1	1	50		12		1	6	5	11
	1	2	3	0	0	1	0	1	31	17.9687	14		9	9	7	7
	1	2	1	0	0	1	0	1	56	23.1911	12		7	10	11	16
	1	2	2	0	0	3	1	1	36	25.5593	16		12	6	4	13
	1	2	2	1	0	2	0	1	43	21.3333	12		10	13	5	13
	1	1	2	0	0	3	0	1	39	19.052	14		1	1	1	5
	1	2	3	0	0	1	0	1	55	25.9107	16		6	3	3	11
	1	1	2	0	1	3	1	1	22	19.3962	16		17	5	7	13
	1	2	3	0	0	1	1	1	38		16		10	9	8	11
	1	1	2	0	1	3	1	1	48	22.4813	14		15	9	6	6
	1	2	2	0	0	3	1	1	57	20.1951	18		3	5	4	4
	1	1	2	0	0	3	1	1	50	30.4687	16		4	0	3	5
	1	2	2	0	1	3	1	1	39	20.1348	16		7	6	2	13
	1	2	2	0	0	1	0	1	40	24.4646	12		0	1	1	5
	1	1	2	0	0	3	1	1	32	23.6244	18		11	9	2	8
	1	2	2	0	0	3	0	1	29	18.6453	16		2	5	1	2
	1	2	2	0	0	1	0	1	37	26.5021	14		4	2	0	5
	1	1	2	0	1	3	0	1	29	21.3382	16		0	0	0	6
	1	2	3	0	0	3	0	1	30	26.3465	16		15	7	4	9
	1	2	2	0	0	3	0	1	46	26.3973	14		13	8	8	8
	1	2	2	0	0	3	1	1	56		12		18	9	7	7
	1	2	2	0	0	3	1	1	40	20.3125	16		5	6	5	10
	1	2	2	0	0	3	0	1	52	20.1348	16		11	7	5	8
	1	2	3	0	1	1	0	1	36	24.9989	16		32	16	14	14
	1	2	2	0	0	3	0	1	45	18.4265	18		5	2	3	6
	1	2	3	0	0	1	1	1	47	21.0962	12		16	4	6	8
	1	2	2	0	1	3	1	1	40	19.1953	16		12	7	3	6
	1	3	1	1	1	2	1	1	45	26.3465	9		16	3	4	10
	1	2	3	0	0	3	0	1	57	21.4844	12		5	6	1	6
	1	2	2	0	1	3	0	1	54	27.0538	9		18	9	7	10
	1	2	2	0	1	3	1	1	40	21.2279	18		11	10	7	14
	1	1	2	0	0	2	0	1	20	16.7311	16		2	6	0	3
	1	2	2	0	1	3	1	1	51	22.3478	12		9	2	2	8
	1	2	2	0	1	3	0	1	32	31.25	16		12	6	5	7
	1	1	2	0	0	1	0	1	31	20.202	14		5	4	1	6
	1	1	2	0	0	2	1	1	23	20.3244	16		16	12	8	10
	1	2	3	0	0	3	0	1	53	24.6548	6		14	5	5	7
	1	2	2	0	0	2	0	1	42	23.1405	12		3	7	5	6
	1	2	2	0	0	3	0	1	54	17.898	14		9	5	9	9
	1	2	2	1	0	3	1	1	51	18.2563	12		6	2	2	3
	1	2	2	0	0	3	0	1	52	24.4444	12		7	10	7	8
	1	2	3	0	0	3	0	1	55	22.4766	14		1	3	0	6
	1	3	2	0	0	3	0	1	34	19.2336	14		7	9	4	12
	1	1	2	0	0	3	0	1	42	25.204	16		5	5	5	4
	1	2	3	0	0	3	0	1	55	20.5049	14		9	6	6	5
	1	2	2	0	0	3	0	1	50	20.2848	14		6	6	2	6
	1	2	2	1	1	3	1	1	58	18.6268	16		10	4	7	9
	1	2	3	0	0	3	0	1	57	26.1719	6		6	1	2	2
	1	1	2	0	1	3	0	1	17		12		3	7	1	5
	1	2	3	0	0	3	0	1	56	22.3435	14		9	8	10	10
	1	2	3	0	0	3	1	1	54	21.5139	14		1	4	1	6
	1	1	2	0	0	3	1	1	27	22.3133	16		11	9	3	6
	1	3	3	0	0	1	0	1	52	22.3478	12		0	0	0	7
	1	3	3	1	0	1	0	1	45	20.7031	14		13	8	8	6
	1	1	1	1	0	3	1	1	57	24.3496	14		16	6	13	14
	1	2	3	0	0	1	0	1	47	20.4444	9		0	0	4	4
	1	1	2	0	1	2	1	1	32	18.2066	18		1	5	1	4
	1	2	2	0	0	3	0	1	42	21.5645	12		3	0	1	11
	1	2	2	1	0	3	0	1	55	26.0375	12		1	7	1	5
	1	1	2	0	0	1	0	1	25	20.6905	12		2	7	4	4
	1	2	3	1	1	3	1	1	50	30.4832	12		10	2	4	11
	1	1	2	0	1	2	1	1	36	31.6337	12		22	6	9	12
	1	1	2	0	0	1	1	1	37	23.9813	16		4	7	6	18
	1	2	2	0	0	1	0	1	31	19.2277	16		1	4	2	5
	1	2	2	0	0	1	0	1	54	20.83	9		22	9	5	5
	1	1	2	0	0	2	0	1	33	20.7031	12		30	13	9	13
	1	2	3	0	0	3	0	1	39	19.9219	18		10	11	5	11
	1	2	2	0	0	3	1	1	50	23.8281	14		13	8	7	11
	1	1	2	0	0	2	0	1	23	19.1406	16		12	8	4	8
	1	2	3	1	1	2	0	1	34	26.7299	9		16	11	5
	1	2	2	1	0	2	0	1	42	22.4323	12		11	10	9	10
	1	2	3	1	1	2	0	1	52	30.4832	12		2	5	2	10
	1	2	2	0	1	2	0	1	45	21.0077	14		0	1	1	6
	1	2	2	0	0	3	0	1	58	21.7555	12		5	6	7	12
	1	1	2	0	1	3	1	1	25	20.5761	16		26	19	6	9
	1	3	2	0	1	3	0	1	47	23.4375	16		4	2	0	3
	1	2	2	0	1	2	1	1	46	20.0474	18		6	7	4	10
0	0	1	2	0	0	3	1	1	29	20.7612	16		2	7	8	6
0	0	1	2	1	0	1	0	1	21	21.7993	16		1	2	1	9
0	0	2	2	0	0	2	0	1	27	24.5693	16		2	5	1	5
0	0	1	2	0	0	1	1	1	22	21.9713	16		0	4	1	9
0	0	1	2	0	0	3	1	1	31	21.4692	12		5	8	3	3
0	0	1	2	1	1	2	1	1	24	25.2595	16		1	7	11	5
0	0	2	2	0	0	3	1	1	28	23.8895	16		5	6	2	8
0	0	2	2	0	0	1	0	1	30	26.9579	16		0	4	4	7
0	0	1	2	0	0	3	0	1	32		16		0	1	4	6
0	0	1	2	0	0	1	0	1	23	24.7843	12		3	5	3	8
0	0	1	2	0	0	2	0	1	23	25.1808	16		0	0	0	5
0	0	1	2	0	0	2	0	1	22	27.7778	16		11	10	3	4
0	0	1	2	0	0	1	1	1	22	23.7812	12		4	7	3	6
0	0	1	2	0	0	3	0	1	23	20.9042	12		10	6	6	3
0	0	1	2	0	1	2	1	1	22	20.0692	12		11	7	4	5
0	0	1	2	0	0	3	0	1	31	24.8016	16		3	3	5	7
0	0	1	1	0	0	3	0	1	32	24.3375	16		0	6	2	5
0	0	1	2	0	0	2	0	1	23	25.1808	16		0	0	0	5
0	0	1	2	0	0	2	0	1	29	20.7612	12	3	0	0	0	5	14
0	0	2	2	1	0	3	1	2	45	25.335	14	14	4	5	4	11	20
0	0	2	2	0	0	3	1	2	43	19.8177	16	60	12	10	8	10	35
0	0	1	2	1	0	1	0	2	29	23.9395	16	15	0	2	2	10	24
0	0	2	2	0	0	3	1	2	51	25.9107	16	16	17	11	10	17
0	0	1	2	1	1	2	0	2	33	29.3524	12	11	18	6	14	8	18
0	0	1	2	1	1	2	1	2	21	23.939	12	23	17	12	7	11	17
0	0	2	2	1	0	3	0	2	44	19.487	14	28	19	10	10	11
0	0	1	2	1	1	2	0	2	23	20.4032	16	14	39	20	19	20	16
0	0	1	2	0	1	3	1	2	30	20.5693	16	9	9	11	2	11	16
0	0	2	2	1	1	2	1	2	38	22.3214	14	15	12	9	12	3	20
0	0	1	2	0	0	1	1	2	21	22.3863	16	12	19	11	9	13	19
0	0	1	2	0	1	3	0	2	29	29.0533	18	24	1	4	1	6	26
0	0	1	2	0	1	3	0	2	33	29.321	16	20	1	2	2	4	25
0	0	2	2	1	0	1	1	2	49	20.7967	12	26	16	11	16	13	30
0	0	2	2	1	1	3	0	2	44	26.1962	16	21	0	1	1	6	15
0	0	1	2	0	0	1	1	2	21	18.9292	12	41	23	12	10		19
0	0	2	2	0	0	3	1	2	29	27.6817	14	42	0	9	8	7	19
0	0	1	2	0	0	1	0	2	19	20.0474	12	27	1	2	3	15
0	0	2	2	0	1	1	0	2	32	21.1073	18	52	16	9	9	10
0	0	1	2	0	0	3	1	2	20	21.0077	12	29	16	8	10	16
0	0	1	2	1	1	3	0	2	24	20.2449	12	18	13	7	4	2
0	0	2	2	1	0	3	0	2	50	25.1024	16	41	8	7	8	4	30
0	0	1	2	1	1	3	1	2	24	22.2041	16	6	6	3	9	6	15
0	0	2	2	0	1	3	0	2	37	29.0659	14	14	25	13	12	11	30
0	0	1	2	0	0	3	1	2	39	22.5306	18	13	6	4	0	5
0	0	2	2	1	1	2	0	2	37	22.6474	16	12	2	4	2		26
0	0	3	2	0	1	3	0	2	42	19.9184	16	13	13	9	7	9	30
0	0	1	2	0	0	1	1	2	26	20.0474	18	49	26	18	10	18	22
0	0	1	2	0	0	1	0	2	31	21.2228	16	35	3	5	1	12	28
0	0	3	2	1	0	3	0	2	48	20.9877	12	12	6	8	6	14	20
0	0	1	2	1	0	1	1	2	31	21.0077	16	35	20	13	12	9	5
0	0	2	2	1	0	3	1	2	35	22.9854	12	18	7	5	3	12	35
0	0	1	1	0	0	3	1	2	19	30.7599	16	13	13	7	9	6	13
0	0	1	2	0	1	3	0	2	30	21.6049	16	22	4	6	3	3	14
0	0	1	2	0	0	2	1	2	25	23.3844	16	14	17	8	4	9
0	0	2	2	0	0	2	1	2	38	27.31	14	28	1	4	2	6	15
0	0	2	2	1	1	3	0	2	45	23.597	14	10	1	1	2	7	18
0	0	2	2	0	0	1	1	2	37	22.8374	14	29	10	9	12	8	20
0	0	1	2	1	1	1	0	2	24	25.1808	16	22	15	10	11	11	16
0	0	1	2	0	1	3	1	2	38	27.6361	16	34	5	4	3	16
0	0	1	1	1	0	3	1	2	27	20.0692	16	27	3	12	7	9	13
0	0	1	2	1	1	1	0	2	28	26.4236	16	4	17	8	11	10	18
0	0	1	2	0	1	3	1	2	22	19.1512	16	38	14	9	7	4	7
0	0	1	2	0	0	2	0	2	22	21.7993	16	22	15	12	9	13	18
0	0	1	2	0	0	3	0	2	25	24.0493	18	25	12	10	7	9	26
0	0	1	2	0	0	2	0	2	23	21.4536	16	16	30	15	12	12	12
0	0	1	2	0	0	3	1	2	18	20.984	12	33	8	12	3	5	12
0	0	1	2	0	0	2	0	2	25	22.9441	16	16	20	12	8	8	22
0	0	1	2	1	1	2	1	2	24	19.1571	16	35	8	5	8	8	20
0	0	2	2	1	1	3	1	2	44	27.852	16	53	1	5	1	5	35
0	0	1	2	0	1	3	0	2	29	29.3031	16	36	5	15	8	7
0	0	2	2	0	1	3	0	2	35	19.5918	16	15	13	3	5	7	34
0	0	2	2	0	0	2	0	2	34	23.5294	16	51	3	4	4	8	20
0	0	2	2	0	1	2	1	2	46	30.0433	16	15	5	5	6	13	30
0	0	2	2	0	0	1	0	2	34	27.1809	14	18	0	3	2	7	24
0	0	1	2	0	0	2	0	2	30	26.1719	16	26	1	2	0	6
0	0	1	2	0	0	2	1	2	20	22.3435	12	10	4	6	4	4	13
0	0	1	2	0	0	2	1	2	25	17.0433	16	9	4	6	1	6	19
0	0	2	2	1	1	3	1	2	38	22.3863	14	29	11	6	9	8	28
0	0	1	2	0	0	1	0	2	22	20.679	12	16	10	15	3	12	10
0	0	1	2	0	1	1	0	2	28	18.3907	0	28	8	7	5	9	23
0	0	1	2	1	1	2	0	2	33	25.2092	9	11.5	12	8	11	11	25
0	0	2	3	0	1	3	1	2	42	24.7721	18	19	3	7	1	7	40
0	0	2	2	1	0	3	0	2	42	25.8806	16	34	2	2	2	9	20
0	0	2	2	0	0	3	0	2	44	24.3025	18	37	10	11	6	9
0	0	1	2	0	0	1	1	2	23	23.3887	16	23	5	5	2	7	11
0	0	2	2	0	0	3	0	2	57	23.1206	16	20	0	3	2	4	57
0	0	1	2	0	0	3	1	2	27	24.281	16	5	15	12	5	15	22
0	0	1	2	0	1	2	1	2	28	18.9388	18	19	5	8	7	6	25
0	0	2	2	0	0	3	1	2	39	32.3232	14	18	14	8	10	8	37
0	0	1	2	0	1	1	1	2	25	25.9107	18	59	17	8	8	13	15
0	0	2	2	0	0	2	0	2	43	22.4766	18	49	12	8	3	11	28
0	0	2	2	1	0	3	0	2	51	26.0617	14	10	0	2	4	7
0	0	1	2	0	1	3	0	2	29	22.1453	18	44	3	9	5	11	13
0	0	2	2	0	0	3	0	2	48	22.1367	14	6	12	11	12	14	35
0	0	2	2	0	1	3	1	2	34	25.0298	18	9	5	7	10	4	26
0	0	1	2	1	1	1	0	2	34	25.5102	14	18	4	2	1	10	20
0	0	1	2	0	1	2	0	2	31	19.5918	16	12	2	4	4	5
0	0	1	2	0	1	2	1	2	26	24.093	16	19	15	11	9	13	16
0	0	1	2	0	0	1	1	2	28	21.6049	16	57	29	18	12	17	18
0	0	1	2	0	1	3	0	2	22	22.4813	12	6	2	4	1	4	18
0	0	1	2	0	1	3	1	2	30	22.1367	18	20	8	9	4	5	16
0	0	1	1	1	0	1	1	2	18	19.7232	12	16	6	5	6	5	12
0	0	1	2	1	1	2	0	2	23	22.8374	12	9	5	5	5	8	20
0	0	1	2	0	0	1	1	2	19	25.7117	12	22	9	5	2	7	8
0	0	2	2	1	0	3	1	2	46	25.6896	16	21	7	8	2	10	40
0	0	2	2	0	0	1	0	2	44	24.5675	18	5	0	0	0	1	43
0	0	2	2	0	0	3	1	2	44	20.9042	16	13	8	6	8	7	30
0	0	2	2	1	1	3	1	2	45	24.6097	18	35	9	6	7	6	20
0	0	2	2	1	1	3	0	2	23	26.1224	16	14	7	4	7	3	11
0	0	1	2	0	1	3	1	2	35	19.2302	16	16	10	8	2	10	25
0	0	2	2	1	0	2	0	2	34	28.089	16	43	1	3	1	8	20
0	0	2	2	0	0	2	0	2	35	20.7612	18	17	17	11	9	5	35
0	0	1	2	0	0	3	1	2	23	22.4712	16	26	1	8	1	7	15
0	0	1	1	1	0	1	0	2	24	20.8117	16	0	0	0	5	2	15
0	0	2	2	0	1	1	0	2	46	21.0772	6		5	4	3	12	28
0	0	1	2	0	1	2	0	2	42	29.3878	16	7	14	4	3	13	25
0	0	1	2	0	0	3	0	2	22	19.1327	12	14	8	6	4	4	22
0	0	2	2	0	0	3	1	2	39	21.7051	14	30	1	7	1	9	30
0	0	1	2	0	0	2	0	2	20		14	8	0	1	2	3	16
0	0	2	2	0	1	3	0	2	53	26.1752	16	4	4	6	1	14	30
0	0	2	2	1	0	2	1	2	56	27.9904	9		10	4	9	3	45
0	0	1	2	1	1	3	0	2	23	28.0664	16	13	2	6	0	9	23
0	0	1	2	1	1	3	1	2	42	23.9995	18	12	11	0	14	3	10
0	0	2	2	1	1	3	0	2	31	22.0968	12	11	1	0	1	3	29
0	0	1	2	0	1	2	1	2	33	26.9896	16	48	9	9	8	8	15
0	0	1	2	1	1	2	0	2	21	20.9042	12	47	28	14	12	14	12
0	0	1	2	1	1	3	1	2	28	23.6713	12	23	16			14	21
0	0	2	3	1	0	3	0	2	52	21.7994	18	17	8	1	0	6	50
0	0	2	2	0	0	3	1	2	35	23.1481	16	21	2	3	1	6	24
0	0	1	2	1	1	3	1	2	30	22.913	16	36	1	1	0	4	23
0	0	1	2	0	1	3	1	2	37	26.9896	12	4	9	7	3	8	33
0	0	2	2	0	0	3	1	2	53		18	13	3	3	1	5	42.5
0	0	1	2	0	0	2	0	2	24	21.6296	16	13	3	9	1	11	9
0	0	1	2	0	1	3	0	2	27	24.8016	16	12	4	6	3	10	20
0	0	1	2	1	1	3	0	2	21	30.4709	16	48	4	7	5	5	17
0	0	1	2	1	1	2	1	2	36	27.3982	12	0	11	7	9	6	20
0	0	3	2	0	1	3	0	2	35	26.2976	14	35	16	2	9	7	20
0	0	2	2	0	1	1	0	2	31	19.2672	16	16	3	3	3	8	28
0	0	2	2	1	1	3	0	2	39	23.255	14	7	0	1	0	3	20
0	0	1	2	0	0	2	0	2	0		16	11	1	1	0	7	20
0	0	2	2	0	1	1	1	2	0	24.977	9		2	7	5	8	20
0	0	1	2	0	0	1	1	2	30	18.4157	18	28	23	11	14	6	24
0	0	2	2	0	0	3	1	2	41	24.3438	18	19	2	6	3	4	18
0	0	2	2	1	0	3	0	2	52	27.2173	9	0	8	13	7	15
0	0	1	2	0	0	3	1	2	23	24.2215	16	37	1	1	0	5	10
0	0	2	2	1	1	3	0	2	47	23.9912	18	13	9	12	8	7	40
0	0	1	2	1	0	3	1	2	47	23.5898	12	21	1	8	3	4	30
0	0	1	2	0	0	1	1	2	22	19.0381	12	44	1	1	0	2	14
0	0	2	2	0	0	1	0	2	33	24.4418	16	0	0	0	0	4	25
0	0	2	2	1	1	3	1	2	44	33.1398	16	1	4	1	3	3	33
0	0	1	2	0	1	1	1	2	26	20.4783	16	10	1	2	0	7	18
0	0	1	2	0	0	1	0	2	0	15.8541	16	15	1	2	0	5	23
0	0	1	2	0	0	3	1	2	20	24.2123	16	24	4	3	5	5	16
0	0	2	3	0	1	2	1	2	61	23.2254	18	0	5	2	0	11	40
0	0	1	2	0	0	2	0	2	28	22.7434	12	4	0	3	0	3	18
0	0	1	2	0	1	2	0	2	33	25.2493	16	6	5	6	4	9	15
0	0	1	1	0	1	3	1	2	27	22.2222	16	15	17	7	5	13	18
0	0	1	1	0	0	3	0	2	21	23.5102	16	12	3	3	1	4	20
0	0	1	2	0	0	2	1	2	22	22.46	16	25.5	3	9	6	8	18
0	0	1	2	0	1	1	1	2	20	24.977	16	16	6	11	1	6	19
0	0	2	2	1	1	2	0	2	48		12	21	10	10	9	8	20
0	0	1	1	1	1	3	1	2	0		12		4	2	4	3	20
0	0	2	2	0	1	3	0	2	0	26.5118	18	12	0	0	0	3	20
0	0	2	2	1	1	3	1	2	53	23.9591	14	64	3	1	5	9	20
0	0	1	2	0	1	2	1	2	28	20.7476	16	34	9	12	3	8	12
0	0	1	2	0	0	2	1	2	24	22.3435	16	19	13	12	7	8	16
0	0	1	2	0	0	1	0	2	30	23.03	18	53	5	6	3	11	10
0	0	1	2	0	0	3	1	2	24	20.5191	12	33	8	1	1	6	14
0	0	2	2	1	1	1	0	3	36	22.2753	16	58	25	19	15	15	28
0	0	1	2	0	0	1	0	3	32	29.7578	18	39	13	10	6	3	17
0	0	1	2	0	0	3	0	3	20	22.5309	16	24	9	8	5	11	21
0	0	2	2	0	1	3	0	3	41	26.8544	18	59	5	8	3	11	34
0	0	2	2	1	0	3	0	3	40	18.9388	18	16	8	6	7	8	39
0	0	1	2	0	1	2	0	3	22	18.7242	16	68	8	5	4	6	16
0	0	1	2	0	1	2	0	3	28	22.7833	18	14	11	7	2	15	20
0	0	1	2	1	1	3	0	3	21		12	18	8	4	1	4	16
0	0	1	2	0	1	2	1	3	33	23.8087	16	19	2	3	3	7	25
0	0	1	2	0	0	2	1	3	33	18.0785	18	25	25	14	15	18	18
0	0	1	2	0	0	1	0	3	23	23.3011	16	39	19	12	12	14	20
0	0	1	2	0	1	3	0	3	25	20.6612	16	26	3	7	1	8	22
0	0	3	3	0	1	2	1	3	61	21.7193	16	10	6	3	9	13	31
0	0	1	2	1	1	2	0	3	19	23.5883	12		16	8	8	7	18
0	0	1	2	0	0	1	0	3	27	37.551	16	15	18	9	10		27
0	0	2	2	0	0	3	0	3	38	28.764	18	28	27	14	13	20	13
0	0	1	2	0	0	3	1	3	35	25.6896	16	19.5	3	6	5	16	36
0	0	1	2	1	1	3	0	3	28	22.5981	18	26	5	4	0	10	27
0	0	2	2	1	1	2	0	3	45	28.3987	12	26	10	8	7	17	35
0	0	1	2	0	0	2	0	3	28	20.3223	16	7	5	6	2	7	26
0	0	1	2	0	0	1	1	3	20	19.8177	12	53	3	0	1	7
0	0	2	2	0	0	3	0	3	46	23.3067	16	18	2	3	3	12	20
0	0	2	2	1	0	3	0	3	51		9	10	11	6	7	9	51
0	0	2	2	0	0	3	0	3	38	24.6181	18	11	0	5	1	8	37
0	0	1	2	1	1	3	0	3	39	21.4533	16	26	9	14	3	9	35
0	0	1	2	1	1	3	0	3	51	26.9896	14	29	2	10	11	4	25
0	0	1	2	0	1	3	0	3	35	27.3588	16	58	4	4	0	8	24
0	0	1	2	1	0	3	0	3	37	24.5351	18	68	13	15	7	8	21
0	0	1	2	0	0	2	0	3	0	19.9184	12	31	6	5	7	2	16
0	0	1	2	0	0	1	1	3	22	23.8751	12	65	1	0	0	4	13
0	0	1	2	0	0	3	0	3	0	28.5546	12	0	1	1	3	6	14
0	0	1	2	1	1	3	1	3	30	32.9796	14	57	13	10	6	7	12
0	1	2	2	0	0	3	0	1	52	25.204	12		5	6	3	10
0	1	2	2	0	0	3	1	1	50		9		1	2	6	7
0	1	1	2	0	0	3	1	1	32	23.0469	14		9	7	8	6
0	1	2	2	0	0	1	0	1	53	24.653	6		4	3	3	8
0	1	2	2	0	0	3	0	1	50	28.9461	16		6	11	6	8
0	1	1	2	0	0	3	0	1	20	18.4425	16		5	5	2	2
0	1	1	2	0	0	1	1	1	21	32.4062	16		7	10	6	8
0	1	2	2	0	0	2	1	1	36	19.3625	16		11	16	3	13
0	1	3	1	0	0	2	0	1	52	37.5	12		24	8	6	15
0	1	2	3	0	0	3	1	1	61	23.9188	16		11	5	10	7
0	1	2	2	0	0	1	0	1	51	28.0404	14		2	4	0	7
0	1	2	2	0	0	3	0	1	28	21.7193	16		9	7	2	2
0	1	1	2	0	1	3	0	1	34	18.1449	16		2	6	2	7
0	1	1	2	0	0	2	1	1	21	32.4062	16		20	15	6	4
0	1	1	2	0	0	3	0	1	33	22.0581	14		4	6	5	7
0	1	1	1	0	0	2	0	1	18	20.5499	12		6	2	0	6
0	1	1	2	0	1	3	1	1	31	22.5827	16		6	4	1	1
0	1	2	3	0	0	2	0	1	53	18.3655	12		10	10	7	14
0	1	1	2	0	1	1	1	1	32		14		1	11	7	7
0	1	1	2	0	0	3	1	1	27	17.9687	16		4	7	3	2
0	1	1	2	0	0	1	1	1	34		16		3	5	4	9
0	1	1	2	0	0	2	0	1	35		16		1	4	4	7
0	1	2	2	0	1	3	1	1	35	21.875	14		13	7	7	15
0	1	1	2	0	0	2	0	1	32		16		6	8	5	12
0	1	1	2	0	1	3	0	1	25	18.5901	16		8	4	6	4
0	1	1	2	0	0	1	1	1	28	19.5556	16		3	4	3	4
0	1	1	2	0	1	1	0	1	23	25.2363	16		10	6	2	8
0	1	2	2	0	0	2	0	1	42	18.7305	14		4	0	0	6
0	1	1	2	0	0	2	0	1	32		16		2	7	9	11
0	1	2	2	0	0	3	0	1	46		14		3	2	3	6
0	1	1	2	0	0	1	0	1	30	18.9866	16		4	6	7	7
0	1	1	2	0	0	3	0	1	32		16		6	7	2	11
0	1	1	2	0	0	2	0	1	32		16		10	3	5	8
0	1	1	2	0	0	1	0	1	24		16		16	11	7	9
0	1	2	3	0	0	2	0	1	30		16		5	7	4	10
0	1	1	2	0	0	1	0	1	24		16		14	8	7	7
0	1	2	2	0	1	3	1	1	54	28.0404	16		9	10	8	12
0	1	1	2	0	1	3	0	1	30	20.1956	16		7	10	0	13
0	1	1	2	0	1	2	0	1	27	24.974	16		14	8	6	9
0	1	1	2	0	1	2	0	1	24		16		6	9	3	9
0	1	1	2	0	0	2	0	1	22	18.2563	16		9	2	3	4
0	1	1	2	0	0	2	0	1	32		16		1	5	6	6
0	1	1	2	0	0	1	1	1	26		16		3	6	5	4
0	1	2	2	0	0	3	1	1	50	17.7778	16		8	5	5	9
0	1	1	2	0	0	3	1	1	26	24.8358	16		14	9	8	12
0	1	1	2	0	0	3	0	1	32	24.1415	16		0	3	4	8
0	1	1	2	0	0	3	1	1	22	20.3954	14		3	4	6	7
0	1	1	2	0	0	1	0	1	23	18.424	16		10	6	6	8
0	1	1	2	0	0	2	0	1	25		16		6	9	4	8
0	1	2	2	0	0	3	0	1	49	21.6441	16		8	5	8	7
0	1	1	2	0	0	2	1	1	21	19.8347	14		10	9	7	11
0	1	1	2	0	0	2	0	1	22	18.5178	16		3	1	2	7
0	1	1	2	0	0	2	1	1	35		16		2	3	3	9
0	1	1	2	0	0	1	0	1	23	16.8061	16		4	6	1	3
0	1	1	2	0	0	2	0	1	23	18.9866	16		6	6	5	8
0	1	2	2	0	1	2	0	1	38	21.0828	16		4	5	9	4
0	1	1	2	0	1	3	0	1	21	28.578	14		5	5	4	8
0	1	1	2	0	1	2	0	1	19	15.4183	14		12	8	5	6
0	1	1	2	0	0	3	0	1	19	17.9687	14		3	7	9	0
0	1	1	2	0	0	2	0	1	19		14		2	1	1	2
0	1	1	2	0	0	1	1	1	32		14		1	0	0	2
0	1	1	2	0	0	2	0	1	24	20.83	14		14	8	9	10
0	1	1	2	0	0	2	1	1	25	21.83	12		10	6	8	6
0	1	1	2	0	1	3	1	1	32	21.0007	16		1	2	1	7
0	1	2	2	0	0	3	1	1	49	29.6749	9		12	10	6	11
0	1	1	3	0	0	1	0	1	52	20.9321	14		1	0	1	6
0	1	1	2	0	0	3	0	1	29	21.3593	14		3	2	2	4
0	1	1	2	0	1	2	1	1	37	35.1562	18		4	9	2	7
0	1	2	2	0	0	3	0	1	41	30.0914	12		2	2	0	8
0	1	2	2	0	0	2	0	1	46	23.8281	16	9	5	3	5	4	24
0	1	1	2	0	1	3	0	1	24	25.6312	16	5	3	5	5	2
0	1	1	2	0	0	1	0	2	48	23.6476	14	0	30	13	8	15	47
0	1	3	2	0	0	3	0	2	56	23.3091		16	11	13	3	5	30
0	1	2	3	0	1	3	1	2	52	20.3125	16	19	18	11	6	14	10
0	1	2	2	0	1	3	0	2	36	20.5688	14	14	8	8	3	3	30
0	1	3	2	1	1	3	1	2	41	19.2336	12	17	1	0	0	4	37
0	1	2	2	0	0	2	1	2	41	20.7612	18	42	2	3	1	13	20
0	1	1	2	0	0	3	1	2	23	27.7671	16	36	0	2	1	7
0	1	2	2	1	1	3	1	2	56	21.3675	16	5	5	5	3	14
0	1	2	3	0	0	3	1	2	52	26.1286	14	13	9	10	5	15	48
0	1	1	2	0	0	2	1	2	37	18.9745	14	21	4	13	7	10	34
0	1	2	2	0	0	2	0	2	27	18.7783	16	47	13	8	7	11	16
0	1	2	2	0	0	3	0	2	39	24.7676	14	23	11	6	10	9	28
0	1	2	2	1	1	2	0	2	49	30.8444	12	7	12	5	11	10	46
0	1	1	2	0	0	2	1	2	31	22.3081	16	22	15	17	18	12	9
0	1	2	2	0	0	3	1	2	56	20.3125	12	14	8	3	4	9	25
0	1	1	2	0	0	1	1	2	48	20.0692	12	6	1	1	5	8
0	1	1	2	0	0	2	1	2	21	22.5827	16	6.5	2	6	1	10	17
0	1	1	2	0	0	2	0	2	56	19.9594	16	15	1	3	2	11	40
0	1	2	1	0	0	1	0	2	41	22.4813	14	10	13	13	4	9	13
0	1	1	2	0	0	2	0	2	25		16	28	10	9	4	5	24
0	1	2	1	0	0	3	1	2	50	26.3779	12	18	31	3	11	18	16
0	1	2	3	0	1	3	0	2	52	23.6614	9	14	7	7	8	14	10
0	1	2	2	0	1	3	1	2	51	24.2424	14	15	4	4	5	7	20
0	1	1	2	0	1	2	0	2	28	19.7232	12	26	8	5	4	4	20
0	1	2	2	0	0	3	1	2	46	23.4375	14	15	13	13	8	14
0	1	1	2	0	1	3	0	2	32	20.0288	14	8	6	8	3	10	18
0	1	2	3	0	1	3	0	2	45	21.5045	14	29	4	15	11	12	35
0	1	2	2	0	0	3	0	2	44	19.5312	14	2	1	0	1	5	42
0	1	2	2	0	0	3	0	2	37	22.4059	16	15	8	9	9	14	10
0	1	2	2	0	0	3	1	2	42	22.4813	12	12	4	1	0	10	16
0	1	3	2	0	0	3	1	2	53	23.7253	9	0	7	3	3	9	39
0	1	1	2	0	0	3	0	2	42	20.2848	16	46	2	4	0	9	30
0	1	1	2	0	0	3	1	2	41	20.83	18	17	8	7	2	8	17
0	1	2	1	0	0	3	1	2	57		6	7	12	12	7	18
0	1	1	2	0	1	1	0	2	54	23.7332	16	16	23	11	8	13
0	1	3	2	0	1	2	1	2	52	31.25	14	7	12	7	4	8	20
0	1	2	2	0	1	3	1	2	0	23.4375	18	17	3	7	3	7	20
0	1	3	3	0	0	3	1	2	54	22.0386	16	14	11	7	6	9	30
0	1	1	2	0	0	3	1	2	32	20.7031	14	14	6	3	1	9	18
0	1	2	2	0	0	3	1	2	30	17.782	16	9	13	14	8	6	15
0	1	1	2	0	0	3	1	2	26	19.4771	16	10	10	10	7	5
0	1	2	2	1	0	1	1	2	32	19.052	16	30	17	8	7	10	28
0	1	1	2	0	0	3	0	2	32	19.2277	18	11	6	7	2	5	18
0	1	2	3	1	1	3	1	2	33	23.8087	14	12	3	6	3		12
0	1	1	2	0	1	3	0	2	24	23.1911	18	9	5	6	2		5
0	1	1	2	0	0	2	1	2	24	18.4265	16	26	5	1	2	3	12
0	1	1	2	0	1	3	1	2	29	20.3125	14	18	15	8	6	3	22
0	1	1	2	1	1	3	1	2	49	18.3655	12	4	20	8	7	12	35
0	1	2	2	1	1	3	1	2	51	19.052	16	0	4	3	1	3	15
0	1	1	2	0	1	3	1	2	23	18.591	14	16	16	7	5	13	13
0	1	1	2	0	0	3	1	2	22	19.6283	16	23	14	7	5	8	17
0	1	2	2	0	1	3	0	2	45	19.052	16	20	3	3	3	2
0	1	1	2	0	1	3	1	2	23	22.3214	12	2	1	3	0	9	12
0	1	2	2	0	0	3	1	2	44	23.1911	9	17	8	13	7	11
0	1	3	2	0	0	3	1	2	32	19.5965	12	32	4	3	1	8	27
0	1	1	2	0	0	3	0	2	30	19.487	16	23	17	8	8	10	20
0	1	2	2	0	0	1	0	2	38	20.83	18	5	13	12	10	12
0	1	1	2	0	0	3	1	2	32	18.591	12	40	11	6	6	7	16
0	1	1	2	0	0	2	0	2	40	22.9591	16	19	12	10	3	6
0	1	3	2	0	0	3	1	2	51	22.3214	12	12	3	6	3
0	1	2	2	0	0	3	0	2	38	22.8624	14	28	10	3	7	6	20
0	1	1	2	0	0	3	0	2	33		18	6	12	7	3	9
0	1	1	2	0	0	3	1	2	33	22.4996	16	12	6	6	5	8	25
0	1	1	2	0	0	1	1	2	22	22.6562	12	32	12	7	3	9	18
0	1	1	2	0	0	1	1	2	26	20.2395	18	2	1	2	1	4	20
0	1	1	2	0	0	2	1	2	19	20.1951	16	15	4	10	3	7	13
0	1	2	2	1	1	1	0	2	42	30.4438	12	19	1	8	5	8	28
0	1	1	2	0	0	1	0	2	28	33.2265	16	1	4	3	4	3	27
0	1	1	2	1	1	3	0	2	18	20.8209	12	5	9	3	5	8	17
0	1	1	2	1	0	3	1	2	35	18.3391	16	20	1	5	1	6	25
0	1	1	2	0	0	3	1	2	21	18.3594	14	21	12	11	7	7	15
0	1	1	2	1	1	3	0	2	32	19.8347	16	12	4	8	6	4
0	1	1	2	1	1	2	0	2	21	20.4491	16	17	2	1	2	7	14
0	1	1	2	0	0	1	0	2	16	24.0238	12	0	8	8	6	8	16
0	1	2	2	0	0	3	1	2	31	23.3067	16	15	0	0	0	5
0	1	2	3	0	0	3	1	2	38	22.1003	16	28	7	6	1	8	25
0	1	2	3	0	0	3	1	2	31	22.1893	12	19	4	0	0	5
0	1	1	2	0	1	3	0	2	21	25.9095	16	24	3	10	4	4	18
0	1	1	2	0	0	2	1	2	19	21.3039	16	36	8	4	1	9	14
0	1	1	1	1	1	3	1	2	28	19.1467	14	38	11	8	6	9	18
0	1	2	3	0	0	1	0	2	65	21.0937	6	20	5	6	1		30
0	1	1	2	0	1	3	0	2	23	20.3125	16	27	23	8	12	14	15
0	1	2	2	0	0	3	0	2	48	24.8358	18	31	27	11	16	10	30
0	1	2	2	1	1	3	1	2	42	23.0518	12	55	5	7	3
0	1	1	2	0	1	1	0	2	37	21.9261	16	20	15	10	4	9	30
0	1	1	2	0	0	2	0	2	21	22.7732	16	23	29	15	14		14
0	1	1	2	0	0	1	1	2	21	20.9366	16	23	4	7	3	5	19
0	1	2	2	1	1	3	1	2	34	22.5827	16	39	18	16	14	13	13
0	1	1	2	0	1	1	1	2	24	22.0604	16	9	3	5	1	9	17
0	1	1	2	0	0	3	0	2	24	23.1473	16	24	11	7	7	10	12
0	1	2	3	0	1	3	1	2	52	23.8281	12	43	13	8	5	13	40
0	1	1	2	0	1	2	0	2	41	26.2336	14	0	27	15	17	17	25
0	1	2	3	0	0	1	0	2	64	21.9076	18	22	7	9	6	12	30
0	1	2	2	0	1	3	1	2	42	26.5021	16	22	18	11	6	14	7
0	1	1	2	0	0	2	0	2	29	24.0346	16	33	13	12	7	10	15
0	1	1	2	0	0	1	0	2	28	18.4425	16	28	18	18	9	13	22
0	1	2	3	0	0	3	1	2	42	19.7777	12	31	16	10	7	17	10
0	1	2	2	0	1	2	1	2	33	19.5312	16	34	13	8	15	15	16
0	1	1	2	0	0	3	1	2	28	20.5688	16	39	20	13	13	7	16
0	1	2	2	0	0	1	0	2	30	20.8325	16	47	2	8	2	10	18
0	1	2	3	1	1	3	1	2	41	25.2363	12	38	26	13	8	12	20
0	1	3	3	0	0	1	0	2	61	18.7328	12	22	10	7	6	9	20
0	1	2	2	1	0	3	1	2	34	22.3133	14	37	2	2	1	6
0	1	1	2	0	0	1	0	2	37	18.9866	18	18	4	7	2	8	25
0	1	1	2	0	0	1	1	2	19	16.4366	16	30	4	4	2	2	12
0	1	2	2	0	0	1	1	2	34	18.2563	14	22	5	11	6	11	15
0	1	2	2	1	0	3	0	2	36	18.1955	12	0	3	0	1	13	37
0	1	1	2	0	0	2	1	2	24	19.1467	18	57	24	10	9	15	15
0	1	2	2	1	1	3	0	2	42	25.7117	9	22	7	6	9	10	25
0	1	1	2	0	1	3	0	2	26	21.6311	18	29	19	10	9	13	9
0	1	2	3	1	1	3	1	2	33	22.3133	12	39	34	13	12		16
0	1	2	1	0	0	1	1	2	60	18.424	16	44	20	10	12	12
0	1	1	2	0	0	1	0	2	26	19.9219	14	7	3	8	6	14	24
0	1	2	2	0	0	3	1	2	47	32.4886	18	26	10	3	1	9
0	1	1	1	0	0	3	0	2	42	27.1918	16	20	11	13	10	6
0	1	2	2	0	0	3	1	2	38	20.6612	18	26	3	4	3	7
0	1	2	2	0	0	2	1	2	40	25.0657	12	9	22	20	18	18	30
0	1	1	2	1	1	3	0	2	35	16.8242	14	15	8	4	8	7	25
0	1	2	2	0	0	2	1	2	49	20.5693	14	6	1	2	0	7	16
0	1	2	2	0	0	2	1	2	36	19.2277	12	4	6	7	4	4	18
0	1	1	2	0	0	1	0	2	25	17.4044	12	6	10	5	5	7	15
0	1	1	2	0	1	2	1	2	25	22.4059	16	50	20	8	9	14	15
0	1	2	1	1	1	3	1	2	34	21.6413	18	5	6	7	2	5	10
0	1	2	2	0	0	3	0	2	37	20.7031	16	15	4	5	3	6	20
0	1	1	2	1	1	3	0	2	20	46.9278	12	14	6	6	3	10	9
0	1	2	2	0	0	3	1	2	32	17.2248	16	31	15	10	13	13
0	1	2	3	0	0	3	0	2	58	18.7962	14		6	3	3	1	17
0	1	1	2	0	0	1	0	2	22	20.061	16	47	7	5	2	3	21
0	1	2	1	0	0	1	1	2	37	25.1486	12	20	2	2	2	2	13
0	1	2	2	0	0	1	0	2	49	18.1312	14	26	2	5	2	8	20
0	1	2	2	0	0	3	1	2	44	27.7767	12	2	20	14	10	10	20
0	1	2	2	0	0	2	0	2	49	25.5661	9	18	5	9	5	6	30
0	1	1	2	0	1	3	1	2	44	36.3322	16	44	30	12	15	9	33
0	1	1	2	0	0	1	1	2	20	22.3435	16	24	3	1	1	5	19
0	1	2	2	0	0	3	0	2	27	21.9289	16	41	25	15	12	12	13
0	1	1	2	0	0	1	1	2	25	18.4672	16	0	0	1	0	5	24
0	1	2	1	0	1	3	0	2	30	30.8084	16	46	1	2	2	1	13
0	1	2	2	0	0	1	0	2	47	19.8791	14	34	2	6	2	8	43
0	1	2	2	0	0	3	1	2	50	25.9645	12	4	9	5	1	8	15
0	1	2	2	0	0	3	1	2	62	18.0662	12	36	13	10	5	13	40
0	1	3	2	0	0	2	1	2	38	17.0392	14	63	11	12	6	13	23
0	1	1	2	0	0	2	0	2	20	23.7118	16	7	1	9	5	6	11
0	1	1	2	1	1	2	0	2	27	29.903	16	10	2	5	1	14	17
0	1	2	2	0	1	3	0	2	44	23.6244	16	62	11	14	12	13	22
0	1	1	1	0	0	1	1	2	47	21.875	14	20	20	8	7	11	41
0	1	2	2	0	1	3	0	2	36	23.7332	14	35	12	7	5	10
0	1	2	2	0	0	3	0	2	39	17.9687	14	70	3	2	0	9
0	1	1	2	0	0	2	1	2	25	14.3634	16	19	2	0	1	1	20
0	1	1	2	1	1	3	0	2	38		16	18	15	5	10	4	20
0	1	1	2	0	0	2	0	2	34	19.3625	18	31	21	15	12	14	18
0	1	1	2	0	0	2	1	2	27	23.8751	14	1	14	7	3	7	22
0	1	1	2	0	0	3	0	2	43	23.7332	18	38	11	12	4	6
0	1	2	2	1	0	3	0	2	41	29.2421	12	45	8	9	6	10
0	1	2	2	0	0	3	1	2	49	20.6988	12	10	10	8	2	9	20
0	1	1	2	0	0	3	0	2	28	19.8141	16	8	24	11	15	6
0	1	1	2	0	0	2	1	2	26		16	52	8	4	3	11	13
0	1	2	3	0	0	2	0	2	42	25.3333	12	14	13	9	8	7	30
0	1	1	2	0	1	3	1	2	31		16	57	14	10	11	12	18
0	1	1	2	0	0	2	0	2	29	19.2277	12	14	2	4	2	4	15
0	1	2	2	0	0	3	0	2	45	21.4536	16	38	3	9	6	5
0	1	1	2	0	0	2	1	2	27	24.4646	18	22	7	9	4	5	11
0	1	2	2	1	1	3	1	2	34	16.8525	14	24	9	8	3	4	32
0	1	1	2	1	1	2	0	2	30	20.3125	12	6	4	8	5	5	28
0	1	2	2	0	0	3	1	2	36	21.3675	16		3	2	1	4	15
0	1	1	2	0	0	3	0	2	55		16	21	2	2	0	9	20
0	1	2	2	0	0	3	0	2	36	23.8054	16	13	1	2	0	8	36
0	1	3	2	0	1	2	0	2	52	20	9	17	9	4	4	14	25
0	1	1	2	1	0	2	1	2	24	24.841	16	20	27	7	10	9	15
0	1	1	2	0	1	1	0	2	29	18.8588	16	16	10	10	4	10	29
0	1	3	1	0	0	2	0	2	55	22.3133	12	0	17	6	6	11	40
0	1	2	1	0	0	2	1	2	58	20.0288	12		9	5	6	16	35
0	1	2	2	0	0	2	1	2	29		14	21	7	7	8	9	14
0	1	3	2	0	0	3	1	2	45	22.3133	16	38	5	3	7	9	15
0	1	2	3	0	0	3	1	2	48	23.634	16	27	23	10	9	15	16
0	1	2	2	0	0	3	0	2	26	19.4771	16	14	2	1	0	3	14
0	1	1	2	0	1	3	0	2	31	19.1001	16	13	12	6	6	8	28
0	1	2	3	0	0	2	0	2	37	20.6905	14	29	13	8	9	4	15
0	1	1	2	0	0	3	1	2	20	17.3604	12	17	14	11	7	10	10
0	1	1	2	0	0	3	0	2	23	17.0656	16	25	13	7	6	3	10
0	1	1	1	0	0	2	1	2	18	21.875	12	0	7	4	4	10	18
0	1	3	2	0	0	3	0	2	38	27.7671	14	19	1	1	5	7	25
0	1	2	2	1	1	3	0	2	42	18.6709	12	5	2	5	4	12	21
0	1	1	2	0	0	2	0	2	23	18.132	16	65	20	11	10	8	9
0	1	2	2	0	0	3	0	2	0	34.2403	14	24	7	7	8	10	16
0	1	2	2	0	0	3	0	2	42	22.0386	18	27	28	18	19	19	30
0	1	2	2	1	0	3	0	2	49	21.83	12	6	12	7	3	7	30
0	1	1	2	0	0	1	1	2	27	18.8189	16	20	16	14	8	10
0	1	1	2	0	0	3	1	2	28	22.1003	16	27	3	4	1	3	18
0	1	1	2	0	0	3	1	2	32	17.5771	18	17	2	3	1	7	12
0	1	1	2	0	0	1	0	2	50	22.006	18	3	1	4	1	11	40
0	1	1	2	0	0	1	1	2	26	22.4323	12	13	5	6	3	10	15
0	1	2	1	0	0	1	1	2	35	18.3594	16	25	12	0	3	3	16
0	1	1	2	0	1	2	0	2	38	23.1247	18	16	3	1	2	10	36
0	1	2	2	0	0	1	0	2	31	25.1039	16	25	11	14	6	7	16
0	1	1	2	0	0	2	0	2	25		16	25	5	6	6	12	20
0	1	2	2	0	0	3	1	2	51	20.4491	14	25	14	11	7	4	30
0	1	1	2	1	1	3	0	2	38	17.6898	16	7	0	1	1	3	20
0	1	1	3	0	0	2	1	2	39	17.0088	12	29	10	9	9	10
0	1	2	2	0	0	3	1	2	44	22.0386	16	30	4	4	4	9	26
0	1	2	2	0	0	3	0	2	37	19.433	16	48	18	13	6	11	23
0	1	2	2	0	0	2	1	2	44	19.9573	12	32	15	11	5	16	25
0	1	2	3	0	0	3	1	2	59	20.8117	14	40	15	6	5	17	15
0	1	2	2	0	0	3	1	2	33	24.6667	16	47	8	5	4	12	20
0	1	2	3	0	0	2	1	2	57		16	16	9	8	8	7	26
0	1	2	2	0	0	3	0	2	44	18.1955	12	17	9	6	3	10
0	1	1	1	0	0	2	1	2	23	17.5146	16	17	6	10	4	11
0	1	2	2	0	0	1	1	2	0	25	14	7	1	4	1	8	43
0	1	2	2	1	1	1	1	2	33	21.2031	16	11	5	8	1	9	20
0	1	1	2	0	0	2	1	2	21	20.6946	16	15	9	4	4	6	12
0	1	1	2	0	0	3	1	2	54	18.7305	12	3	4	7	4	8	48
0	1	3	2	0	0	1	0	2	56	19.6506	12	4	1	2	1	6	12
0	1	1	2	0	1	2	0	2	34	21.3839	16	14	4	3	0	2
0	1	2	2	0	1	3	1	2	40	22.9591	18	20	7	7	7	9	24
0	1	1	2	0	1	3	1	2	43	21.6441	16	35	20	14	13	8	25
0	1	2	2	0	1	3	1	2	43	23.5304	14	3	15	6	9	5	40
0	1	1	2	0	0	3	0	2	43	21.9645	16	17	4	7	1	9	30
0	1	1	2	1	1	1	1	2	32	17.7462	14	23	31	16	7	10
0	1	1	2	0	0	2	1	2	24	22.2063	16	37	1	2	1	8	15
0	1	2	3	0	1	3	0	2	48	23.2434	18	14	10	5	6	10	20
0	1	2	2	0	0	1	0	2	42	22.8329	16	19	8	18	5	15	13
0	1	1	2	0	0	3	1	2	21		12	8	17	13	7	9	13
0	1	2	2	0	1	3	0	2	27	20.3125	16	27	7	6	4	7	20
0	1	3	3	0	1	3	1	2	49	35.3386	12		11	5	6	7	28
0	1	2	2	0	0	2	1	2	53	20.1733	16	24	3	7	2	6	40
0	1	3	2	0	0	2	0	2	56	18.0172	6	20	6	9	7	13	34
0	1	3	2	0	0	3	0	2	46	25.4524	16	44	9	7	5	11	18
0	1	1	2	0	0	3	0	2	42	23.5556	16	4	1	5	2	6	40
0	1	2	2	0	0	2	1	2	52	18.5178	14	50	4	9	6	3	25
0	1	1	2	0	0	2	0	2	19	25.1903	16	27	20	15	10	7	12
0	1	1	2	1	1	1	0	2	21	21.0772	12	23	6	6	6	8	16
0	1	2	2	0	1	2	1	2	39	20.8117	18	25	5	11	4	8	30
0	1	1	2	0	1	3	1	2	38	22.0317	16	10	11	10	3	10	27
0	1	2	2	0	0	3	0	2	39	18.7328	18	33	4	6	2	10
0	1	1	2	1	0	1	0	2	27	25.9695	16	10	4	8	4	6	16
0	1	1	2	0	0	2	1	2	22	20.3428	16	22	25	13	8	9
0	1	2	2	0	0	3	0	2	45	23.0681	14	15	3	5	1	7	20
0	1	1	2	0	0	3	0	2	22	18.9619	16	20	3	4	1	5	17
0	1	2	2	0	1	3	0	2	48	28.257	12	8	5	3	3	11	20
0	1	1	2	0	0	3	1	2	49	23.0518	18	15	7	12	6	5	15
0	1	2	2	0	1	3	0	2	38	21.5645	16	27	8	8	3	9	20
0	1	1	2	0	0	2	0	2	31		16	34	8	14	4	5
0	1	2	3	0	0	3	0	2	48	18.75	14	18	9	15	7	6	20
0	1	3	1	0	0	3	0	2	41	18.75	12	21	14	8	4	10	41
0	1	2	3	1	0	3	0	2	43	24.8358	12	17	3	2	2	4	25
0	1	2	2	0	0	3	0	2	50	19.1953	16	44	25	13	12	10	45
0	1	2	2	0	0	1	0	2	54	24.974	12	0	1	4	8	3	53
0	1	1	2	0	0	3	0	2	39	26.9531	14	1	17	9	9	7	10
0	1	2	2	0	0	3	1	2	50	29.1363	14	20	3	4	1	9
0	1	1	2	0	0	1	0	2	33		16	9.5	9	3	6	7
0	1	2	2	0	0	3	1	2	47	21.0772	18	6	7	2	2	3	30
0	1	1	2	0	0	3	0	2	27	20.9644	12	18	14	3	3	6	20
0	1	3	2	0	0	3	1	2	42		16	35	0	5	3	4
0	1	2	2	0	0	3	1	2	32	26.8386	14	37.5	6	7	3	8	20
0	1	1	2	0	0	2	1	2	27	24.2439	16	11	6	5	5	5	20
0	1	2	2	0	1	3	0	2	33	24.9649	18	5	6	12	3	5	28
0	1	2	2	0	0	1	1	2	36	19.487	14	8	9	6	7	10	33
0	1	3	2	0	0	3	1	2	49	17.6309	18	27	17	8	8	12	18
0	1	2	2	0	1	2	1	2	39	25.7117	18	23	14	10	9	6
0	1	1	2	0	1	3	1	2	26	25.9107	16	21	10	6	3	10	20
0	1	2	3	0	0	3	1	2	38	23.1473	16	14	11	12	7	5	25
0	1	1	2	0	1	3	1	2	21	17.9687	16	17	4	8	4	11	15
0	1	3	2	0	0	3	0	2	58	20.4294	12	1	13	11	9	6	25
0	1	2	2	0	0	1	0	2	33	20.061	14	35	0	3	0	6	25
0	1	1	2	0	1	1	0	2	23	23.4375	14	68	6	4	7	10	22
0	1	1	2	1	1	1	0	2	33	19.7055	16	15	10	11	6	6	32
0	1	2	3	1	0	3	1	2	44	24.9108	12	26	7	5	5	15
0	1	2	2	1	0	2	0	2	62	23.1473	16	11	2	2	2	7	20
0	1	2	3	0	0	3	0	2	57	20.8209	16	20	6	5	7	2	20
0	1	2	3	0	0	3	1	2	43	20.7031	14	30	0	2	0	5	20
0	1	3	2	0	0	1	1	2	50	17.7778	12	48	19	14	13	15
0	1	1	1	0	1	3	1	2	15	19.2234	16	13	4			7	20
0	1	2	3	0	0	3	0	2	49	24.7475	12	17	3	8	8	7	14
0	1	1	2	0	1	3	0	2	36		16	7	1	2	1	7	25
0	1	2	2	0	1	2	0	2	36	24.8358	16	12	8	9	7	3	30
0	1	2	2	0	0	1	0	2	55	19.2672	14	3	3	3	1	6
0	1	2	2	0	0	2	0	2	49	24.8358	18	15	0	0	0	3	20
0	1	1	2	0	0	2	1	2	22	20.7008	12	4	16	2	15	10	10
0	1	3	2	1	1	3	0	2	36	23.533	18	5	2	0	0	9	15
0	1	1	2	0	0	2	0	2	0	21.875	16	20	6	8	6	11	20
0	1	2	3	0	0	1	1	2	59	25.8761	12	19	15	8	11	9	18
0	1	1	2	0	0	3	0	2	27		16	17	2	4	1	3	18
0	1	2	2	0	0	3	0	2	40	25.2174	14	0	2	1	0	3	30
0	1	2	2	0	0	2	1	2	49	23.9224	14	17	16	7	6	5
0	1	2	3	0	0	3	1	2	47	24.0346	18	47	5	9	5	6	11
0	1	1	2	1	1	3	0	2	0	20.5499		9	10	6	5	5	18
0	1	1	2	0	1	2	0	2	29	18.8271	16	12	16	10	4	11	18
0	1	2	2	0	0	3	1	2	0	24.977	14		32	13	10	7	40
0	1	1	2	0	0	3	0	2	36	21.2279	16	64	40	15	18	14	27
0	1	2	3	0	0	3	0	2	41	21.6311	12	15	1	2	0	11	30
0	1	3	2	0	0	2	0	2	40	20.4444	14	37	12	20	5	9	18
0	1	1	2	0	0	2	1	2	19	19.9481	12	22.5	19	13	10	14	15
0	1	1	2	0	0	1	0	2	20	20.4382	12	32	15	6	1	9	18
0	1	2	2	0	0	2	0	2	51	19.4028	16	4	14	6	3	10	40
0	1	2	2	0	1	3	1	2	54	25.4375	16	15	12	13	11	6	20
0	1	3	2	0	0	1	0	2	53	24.0346	14	0	10	5	1	13	41
0	1	1	2	0	1	3	1	2	25	21.0772	16	5	8	11	5	7	24
0	1	2	3	1	1	1	1	2	48	22.231	16	4	18	11	6	12	40
0	1	2	2	0	0	2	0	2	59	24.7475	14	1	3	2	0	3	20
0	1	3	2	1	1	3	1	2	51	23.7253	6	4	7	5	3	6
0	1	1	2	0	0	3	1	2	27	18.424	16	9.5	0	8	4	6
0	1	1	2	0	1	3	0	2	29	19.7055	18	4	5	4	3	2	16
0	1	1	2	0	0	1	1	2	24	22.6409	16	9	2	7	4	14	10
0	1	1	2	0	0	1	1	2	23	26.3146	16	6	1	4	1	5	14
0	1	1	2	0	0	1	0	2	28	18.3655	16	2	0	1	1	10	20
0	1	1	2	0	0	1	0	2	23	20.7756	16	9	1	5	0	10	15
0	1	1	2	0	0	1	1	2	47	21.4844	14	6	12	9	6	6	14
0	1	1	1	0	0	2	1	2	24	19.5312	16	6	4	3	2	6	21
0	1	1	2	0	1	3	0	2	25	19.9481	18	5	1	3	1	3	16
0	1	1	2	0	0	3	1	2	26	17.9687	16	0	12	10	7	11	15
0	1	1	2	0	0	1	0	2	0	17.1468	16	0	0	0	0	3	16
0	1	2	2	0	0	1	0	2	33	20.9566	18	27	5	9	3	8	15
0	1	2	3	0	0	3	0	2	53	21.6441	14	10	4	0	0	3	25
0	1	2	2	1	1	3	1	2	34	22.231	16	11	10	13	11	10	20
0	1	1	2	0	0	2	0	2	0	19.1001	12	16	26	8	13	11	17
0	1	1	2	1	1	2	0	2	28	18.4425	14	16	9	7	3	6	18
0	1	3	2	0	1	2	0	2	0	21.2306	12	18	3	5	4	6	40
0	1	1	2	0	0	2	1	2	0		12	10	10	9	6	5	18
0	1	2	2	0	0	3	0	2	54	21.3859	16	0	4	4	4	9	53
0	1	2	2	0	0	3	0	2	0	20.2848	18	19	3	3	6	6	16
0	1	1	2	0	0	3	1	2	26	19.3337	16	11	1	4	0	2	18
0	1	2	2	0	0	3	1	2	44	26.1427	14	44	7	7	4	8	28
0	1	1	2	0	1	2	0	2	30		16	36	18	7	7	14	29
0	1	2	3	0	0	3	1	2	42	22.0386	14	2	13	6	9	13	20
0	1	2	1	0	0	3	1	2	40	19.9481	16	38	5	3	4	8	26
0	1	3	2	0	0	1	0	2	46	22.6409	14	3	7	4	3	1	43
0	1	2	2	0	0	1	0	2	51	23.833	14	0	16	9	9	9	48
0	1	2	3	0	1	3	1	2	40	21.3675	16	8	0	3	2	10	35
0	1	1	2	0	1	3	1	2	41	20.7612	14	18	8	9	10	6	27
0	1	1	2	0	1	2	1	2	0	18.4425	16	5	9	12	3	9	20
0	1	2	2	0	0	3	0	2	49		16	0	19	10	9	14	20
0	1	1	2	0	0	3	1	2	24	23.6244	12	20	12	11	7	7	20
0	1	2	2	0	0	3	0	2	37	19.487	16	50	12	5	9	6	17
0	1	2	2	1	1	3	0	3	42	17.3134	12	4	21	13	7	9	40
0	1	1	2	0	1	3	0	3	35	29.2969	14	15	7	10	1	8	16
0	1	3	2	0	0	3	0	3	46	23.5304	12	14	25	12	12	13	25
0	1	2	2	0	0	1	0	3	35	20.1733	18	16	21	11	14	18	22
0	1	2	3	0	0	2	0	3	61	23.5883	14	7	15	8	9	10	40
0	1	2	2	0	0	3	1	3	0	23.5304	18	36	21	11	7	9	17
0	1	2	2	1	1	2	0	3	34	22.8624	14	42	6	5	2	14	28
0	1	2	3	0	0	1	1	3	44	25.8065	12	28	19	12	7	12	16
0	1	2	3	0	0	3	1	3	56	25	16	34	11	9	15	20	20
0	1	3	2	0	1	3	1	3	46	19.2277	16	56	33	20	8	16	30
0	1	2	3	0	1	3	1	3	44	22.6003	14	7	18	7	7		43
0	1	3	2	0	0	3	1	3	61	20.83	6	30	25	14	9	9
0	1	1	2	0	0	3	1	3	36	23.3091	14	3	7	6	9	8	18
0	1	2	3	0	0	2	0	3	53		12	13	3	0	4	6	30
0	1	1	2	0	1	3	0	3	31	20.0288	18	30	3	9	5	6	25
0	1	2	2	0	0	2	0	3	25	19.8141	14	57	6	6	7	6
0	1	1	2	0	0	2	0	3	30	23.5883	14	40	10	2	2	6	28
0	1	2	2	0	1	3	1	3	47	22.4996	12	36	14	5	4	11	30
0	1	1	2	0	0	1	1	3	19	19.4674	12	23	3	0	3	6	9
0	1	2	2	0	0	2	0	3	47	19.3962	14	8	3	10	10	4	20
0	1	1	2	0	0	3	1	3	34	26.3702	16	58	10	5	12	9	15
0	1	2	2	0	0	2	0	3	28	18.902	16	21	10	14	4	10
0	1	2	2	0	1	1	1	3	36	19.5312	18	46	28	18	15	15	20
0	1	2	2	0	0	3	1	3	47	21.6413	16	30	6	7	1	10
0	1	3	2	1	1	3	1	3	44	21.9076	12	13	3	2	2	3	20
0	1	2	2	0	0	3	0	3	0	21.7784	14	68	4	4	5	8	30
0	1	2	1	1	1	1	0	3	30	25.4028	12	0	4	7	3		18
0	1	1	2	0	0	2	1	3	21	21.0772	12	5	16	15	7	13	16
0	1	1	2	0	0	1	1	3	15	29.0318	6	54	6	5	3	10	13
0	1	1	2	0	0	3	1	3	39	39.5421	14	38	28	16	11	16	11
0	1	2	2	0	0	3	1	3	51	20.6905	14	16	9	11	10	4	10
0	1	2	1	0	0	3	1	3	61	17.9418	12	17	15	6	4	11
0	1	1	2	0	0	3	0	3	28		16	39	8	7	1	12	16
0	1	1	2	1	1	2	1	3	21	23.5883	12	17	6	7	1	10	18
0	1	3	2	0	1	3	1	3	43	18.1955	16		4	7	3		20
0	1	1	2	0	0	2	0	3	17	20.0773	12	26	9	9	3	5	17
0	1	2	3	0	0	1	0	3	64	24.8889	9	8	5	13	4	8	25
0	1	2	1	0	0	3	1	3	54	23.4236	12	20	54	17	19	16	35
0	1	2	3	0	0	2	0	3	51	21.0937	14	5	4	1	0	11	23
0	1	1	2	0	0	3	1	3	33	19.9792	16	61	20	13	12	7	20
0	1	1	2	0	0	1	1	3	19	18.7305	12	21	7	8	6	12	10
0	1	2	2	0	0	3	0	3	48	21.9713	14	15	1	1	2		46
0	1	2	2	0	0	3	1	3	32	19.5312	16	44	17	13	11	4	15
0	1	1	2	0	1	1	0	3	19	18.9619	16	50	24	11	17	8	17
0	1	3	3	1	0	2	1	3	46	24.0882	12	5	15	7	4	10	38
0	1	2	3	1	1	3	0	3	36	24.6548	9	34	31	16	16	18	20
0	1	3	2	1	0	3	0	3	58	23.8281	16	18	6	8	1	5	18
0	1	2	2	0	0	2	0	3	28	18.7962	14	40	4	5	4	7	24
0	1	2	3	0	0	3	0	3	0	23.4375	6	17	10	3	1	6	30
0	1	2	3	0	0	3	1	3	46	21.6413	14	39	16	8	7	17	25
0	1	1	2	0	1	3	0	3	24	19.2277	16	28	21	12	10	8	22
0	1	1	2	0	1	3	0	3	25	23.0469	12	33	22	12	8	13	12
0	1	2	2	0	1	3	1	3	37	24.7676	14	63	10	7	4	10	11
0	1	2	3	0	0	3	1	3	45	17.7778	12	15	1	2	1	10
0	1	2	2	0	0	1	0	3	39	24.4646	16	47	9	7	9	12	16
0	1	2	2	0	0	3	1	3	43	20.9566	12	26	11	6	10	8	20
0	1	1	2	0	0	2	0	3	19	21.0937	16	23	6	8	6	12	17
0	1	2	3	0	0	3	0	3	61	22.719	16	35	12	10	8	10	30
0	1	1	2	0	0	1	1	3	14	23.8751	9	39	12	8	6	5	14
0	1	2	3	0	0	1	1	3	54	25.4028	16	33	5	4	3	13	11
0	1	1	2	0	0	2	1	3	21	23.9224	12	40	4	2	2	9	10
0	1	2	2	0	1	2	1	3	31	18.8092	16	8	1	4	1	3
0	1	1	2	0	0	2	1	3	24	22.231	16	23	3	5	0	5	20
0	1	1	2	0	0	2	1	3	27	20.202	16	30	1	7	2	4	20
0	1	1	2	0	1	3	0	3	46	26.9127	14	59	16	4	6	13	30
0	1	3	2	1	1	3	0	3	36	17.8506	9	13	1	0	0	8	34
0	1	1	2	0	1	2	0	3	29	19.6283	16	38	3	4	1	13	28
0	1	2	1	1	1	1	0	3	51	14.8605	12	5	18	11	9	16	43
0	1	2	2	0	0	1	1	3	35	23.9224	18	15	6	6	2	12	22
0	1	2	3	0	0	1	1	3	59	18.2066	14	5	13	8	8	7	35
0	1	2	3	0	0	3	1	3	56	32.3232	12	0	1			1	25
0	1	2	3	0	0	1	1	3	35	23.3091	14	46	15	11	9	14	20
0	1	1	2	0	0	3	1	3	24	18.9745	16	26	3	5	2	12	23
0	1	2	2	1	0	3	0	3	0	28.2284	14	10	17	13	12	15	25
0	1	2	2	1	1	2	0	3	0	20.4491	16	17	6	10	2	5	27
0	1	3	2	0	0	3	1	3	49	25.3906	14	45	29	14	12	16	16
0	1	2	2	0	1	3	0	3	41	18.8271	14	9	4	7	3	5	20
0	1	1	2	0	0	2	1	3	18	18.5568	12	38	19	11	8	12	10
0	1	1	2	0	0	2	0	3	25	17.2635	16	37	14	15	5	15	22
0	1	3	2	0	0	3	0	3	50	26.3779	14	14	17	8	8	4	45
0	1	2	2	1	1	3	1	3	33	18.4425	16	47	17	10	10	12	33
1	0	2	2	0	1	1	1	2	49	22.2222	18	8	2	4	1	7	22
1	0	2	2	0	1	3	0	2	0	33.9506	18	8	17	15	13	9	15
1	0	3	2	1	0	3	0	2	42	20.0155	12		35	11	11	18
1	0	1	2	0	1	3	1	2	25	24.093	18	5	4	7	4	10	17
1	0	2	2	1	0	3	1	2	53	30.6939	16	6	15	15	11	8	45
1	0	1	2	1	1	2	0	2	24	25.0829	16	23	0	5	0	12	20
1	0	2	2	0	0	3	0	2	49	30.8463	18	3	4	5	3	8	40
1	0	1	2	0	1	3	0	2	27	24.1517	16	36	24	12	12	11	16
1	0	1	2	0	0	2	1	2	21		12	21	10	14	6	9
1	0	1	2	0	1	1	1	2	23	21.7993	12	45	24	13	15	10	16
1	0	1	2	0	1	2	1	2	23	18.4425	12	12	9	8	2	13	16
1	0	1	2	1	1	2	0	2	25	21.3839	16	18	5	5	5	9	14
1	0	2	2	1	1	3	1	2	30	27.7551	16	11	8	8	4	7	18
1	0	2	2	0	1	1	0	2	37	22.7244	18	15	20	12	11	14	6
1	0	1	2	0	1	3	0	2	26	27.7698	18	8	8	11	7	13	18
1	0	1	2	0	1	3	1	2	24	23.3556	18	20	17	13	8	12	17
1	0	2	2	0	1	3	1	2	35	27.0416	18	0	5	4	3	9	30
1	0	1	2	0	0	1	1	2	22	20.5693	16	14	16	9	8	10	16
1	0	2	2	0	1	3	1	2	36	25.0399	16	14	12	7	2	6
1	0	2	2	0	1	2	1	2	35	21.0077	14	18	2	6	4	8	20
1	0	1	2	0	0	1	1	2	15	21.9671	12	47	8	8	4	8	7
1	0	2	2	1	0	1	0	2	29	23.9395	16	25	1	0	2	5	30
1	0	1	2	0	1	3	1	2	30	22.5306	16	26	12	3	8	11	30
1	0	2	2	0	0	1	1	2	27	25.6055	14	67	14	11	2	11	19
1	0	1	2	1	1	2	0	2	21	20.9366	12	14	3	5	3	11	15
1	0	1	2	1	0	2	0	2	28	26.6097	16	37	25	11	12	11	20
1	0	1	2	0	0	2	0	2	21	21.2031	16	30	8	6	5	10	18
1	0	2	2	1	1	3	0	2	43	27.7551	12	28	13	15	8	11
1	0	2	2	1	1	2	0	2	37	20.4382	18	44	1	5	3	3	22
1	0	1	2	1	1	3	1	2	27		16	11	7	6	4	4	20
1	0	1	2	0	0	1	0	2	23	26.4721	16	35	14	10	5	11	17
1	0	2	2	1	0	3	1	2	40	19.2672	16	16	9	11	12	10	18
1	0	1	2	0	1	3	0	2	25	22.9819	0	6	10	11	5	14	24
1	0	2	2	1	1	2	0	2	34		12	9	7	6	9	5	17
1	0	1	2	1	1	3	1	2	23	18.2531	16	4	21	13	8	10	16
1	0	2	2	0	1	3	1	2	44	23.6614	16	15	14	11	7	12	18
1	0	1	2	0	0	3	1	2	17	19.9701	12	16	28	8	7	7
1	0	2	2	1	1	3	1	2	31	23.5102	16	34	3	4	3	7	19
1	0	2	2	1	0	3	1	2	61	22.8571	12	18	3	1	0	11	8
1	0	1	2	1	1	3	1	2	31	24.3911	16	45	13	8	6	16	17
1	0	2	2	1	0	1	0	2	32	21.7181	16	9	5	6	5	7	32
1	0	1	2	0	1	3	0	2	25	23.7118	16	32	20	10	9	10	6
1	0	1	2	0	0	1	0	2	23	21.7993	12	31	17	14	12	8	20
1	0	1	2	0	1	1	0	2	23	20.5191	16	32	4	6	8	12	16
1	0	2	2	0	0	3	1	2	47	29.4118	14	24	8	7	6		44
1	0	1	2	0	1	1	0	2	24	23.6614	14	14	7	5	1	8	23
1	0	1	2	0	1	1	0	2	31	29.3878	12	12	15	16	13	11	20
1	0	1	2	0	1	2	1	2	29	24.4473	16	43	22	10	8	12
1	0	2	2	0	0	1	1	2	39	23.533	18	0	28	16	11	11	35
1	0	1	2	0	1	3	0	2	17	20.5191	12	29	5	10	3	6	10
1	0	1	2	0	1	1	0	2	0		9	17	20	9	8	14	17
1	0	1	2	0	0	1	0	2	23	24.4536	16	34	14	9	6	5	22
1	0	2	2	0	1	3	0	2	40	42.517	16	9	2	0	0	14	28
1	0	2	2	0	1	2	0	2	46	29.4078	12	11	8	8	6	7	30
1	0	1	2	1	1	3	1	2	25	28.3951	16	33	14	6	9	12	18
1	0	1	2	0	1	3	1	2	24	24.8016	12	1	9	3	5	5	17
1	0	1	2	0	1	2	0	2	24	21.8871	18	28	3	0	0	5	13
1	0	1	2	0	0	1	1	2	24	29.6495	16	20	9	9	2	9	18
1	0	1	2	0	0	3	0	2	29	23.5666	16	58	5	16	2	7	18
1	0	1	2	1	0	3	0	2	29	29.3776	12	9.5	5	9	5	5	26
1	0	1	2	0	1	3	1	2	26	20.8086	18	42	20	15	12	15	14
1	0	1	2	0	0	3	0	2	17	17.7154	12	18	7	8	5	8	6
1	0	2	2	0	0	3	0	2	42	25.3086	14	16	11	8	7	8
1	0	1	2	0	1	1	0	2	32	23.4568	16	4	26	12	12	5	25
1	0	2	2	0	1	3	1	2	43	19.2672	18	43	10	11	11	8	25
1	0	1	2	0	0	1	0	2	19	21.0077	12	16	15	9	6	9	18
1	0	2	2	0	1	3	1	2	33	25.8806	18	8	1	3	2	9	8
1	0	2	2	0	1	3	1	2	34	26.8519	16	23	3	5	4	4	20
1	0	1	2	0	1	3	0	2	28	23.3887	16	17	7	9	8	8	20
1	0	2	2	1	0	2	1	2	31	25.3515	14	17	6	12	6	11	26
1	0	2	2	1	1	1	0	2	55	21.2245	14	0	7	1	3	3	20
1	0	2	2	0	1	3	1	2	35	23.3747		23	19	10	8	8	17
1	0	1	2	1	1	2	0	2	28	28.0664	18	13	8	9	8	12	21
1	0	1	2	1	1	3	0	3	26	29.4076	16	68	22	13	14	18	25
1	0	1	2	1	1	2	0	3	23	22.3214	14	3	19	12	7	11	15
1	0	1	2	0	0	2	0	3	22	20.9107	16	32	20	12	10	4	15
1	0	1	2	0	0	3	1	3	24	20.0692	16	59	23	11	10	14	16
1	0	2	2	0	0	3	1	3	50	27.7551	12	5	35	12	12	17	20
1	0	1	2	0	0	1	0	3	21	21.6311	14	63	18	16	10	15	18
1	0	3	2	1	0	2	0	3	32	28.3937	14	48	5	12	11	14	19
1	0	1	2	0	0	2	0	3	18	15.7808	9	26	17	11	11	17	17
1	0	3	2	1	1	1	0	3	37	22.921	16	23	25	12	9	16	37
1	0	1	2	1	1	2	0	3	24	21.7994	16	50	18	6	5	16	6
1	0	1	2	0	0	2	1	3	17	19.7133	9	44	24	18	13	9	15
1	0	2	2	0	0	3	0	3	40	29.7458	18	21	9	7	5	13	35
1	0	1	2	1	1	3	1	3	29	23.7812	16	23	15	12	6	9	17
1	0	1	2	0	0	1	1	3	11	21.5019	6	22	2	7	4	7	10
1	0	1	2	0	0	2	0	3	26	25.8166	18	46	8	11	12	15	15
1	0	1	2	0	1	3	0	3	22	25.8264	16	43	25	11	4	18	13
1	0	1	2	1	1	3	1	3	36	26.3656	16	7	15	11	7	12	30
1	0	1	2	1	1	1	0	3	0	25.2801	16	49	13	9	6	12	24
1	1	1	2	0	1	3	1	2	20	20.2848	12	30	22	12	9	10	14
1	1	2	2	0	0	1	1	2	43	24.1672	14	17	3	8	2	12	20
1	1	2	2	0	1	3	1	2	37	20.8325	18	14	12	5	7	8	15
1	1	1	2	0	1	3	0	2	20	20.7476	12	10	8	9	2	7	20
1	1	1	2	0	0	2	0	2	20	18.4265	16	19	0	7	1	3	14
1	1	1	2	0	1	2	0	2	20	22.0386	12	11	11	11	8	12	17
1	1	2	3	1	1	2	1	2	34	23.8754	12	68	15	12	5	14	20
1	1	1	2	0	0	2	0	2	19	24.0882	12	15	8	4	3	7	6
1	1	3	2	1	1	3	1	2	0	19.0311	16	37	6	12	4	4	31
1	1	1	2	0	1	1	1	2	21	16.6603	12	24	11	13	9	10	16
1	1	1	2	0	1	1	1	2	28	22.9481	9	32	10	10	6	10	17
1	1	2	2	1	1	3	1	2	23	18.2531	12	14	6	7	2	6	15
1	1	2	2	0	1	2	1	2	30	20.3696	16	0	6	4	2	7	20
1	1	1	2	0	0	3	0	2	36	22.0317	16	51.5	15	8	6	11	32
1	1	2	3	1	0	3	1	2	53	25.7812	18	15	14	12	5	14
1	1	1	2	0	0	3	1	2	30		18	23	4	6	1	13	15
1	1	1	1	0	0	1	0	2	27	28.3266	14	10	19	5	1	7	20
1	1	1	2	0	0	2	0	2	33	23.5237	16	17	26	17	8	13	15
1	1	2	1	0	0	3	0	2	33	19.2894	16	21	18	11	7	9	27
1	1	1	2	0	0	3	1	2	19	19.9219	12	33	26	11	11	11
1	1	3	2	0	0	1	0	2	43	20.7756	18	33	12	16	6	15
1	1	3	2	1	0	3	1	2	52		12	11	43	16	18	13	40
1	1	1	2	0	0	2	1	2	20	23.2335	12	18	14	9	9	14	17
1	1	2	2	1	0	3	1	2	57	18.1955	14	0	34	16	11	19	27
1	1	1	2	0	1	3	1	2	23	18.7755	16	27	9	11	5	8	17
1	1	2	2	0	0	3	0	2	31	23.9512	16	39	5	5	5	8	21
1	1	2	2	0	0	3	0	2	37		16	0	3	12	5	7	13
1	1	1	2	0	0	3	1	2	40	22.3081	16	41	11	11	3	6	17
1	1	1	2	0	0	3	0	2	21	20.5457	16	33	8	9	6	6
1	1	1	2	1	1	1	1	2	29	17.9931	16	16	7	11	4	11	5
1	1	2	3	1	1	3	1	2	33	29.6158	9	10	30	14	7	17	14
1	1	3	1	1	1	3	1	2	54	19.9219	14	10	25	14	15	10	30
1	1	2	2	0	0	3	1	2	37	21.875	16	51	15	12	12	8	13
1	1	1	2	0	0	3	0	2	28	18.4911	14	18	7	6	5	4	27
1	1	1	2	0	0	1	0	2	20	19.8347	12	20	22	17	8	17	18
1	1	1	2	0	0	1	1	2	34	20.7008	12	21	14	10	4	14	16
1	1	2	2	0	0	3	0	2	33	20.0796	14	26	9	12	7	13	28
1	1	2	2	0	1	3	1	2	40	19.7777	16	26	15	12	11		32
1	1	1	2	0	1	3	0	2	34		12	15	21	12	3	7	17
1	1	1	2	0	1	2	1	2	19	20.83	16	16	2	2	0	3	15
1	1	2	2	0	1	3	0	2	34	22.8624	16	27	15	15	13	10	33
1	1	1	2	1	1	3	1	2	29	22.5827	16	15	12	11	7	8	20
1	1	2	2	0	1	2	0	2	40	20.1951	16	30	9	9	3	7	20
1	1	1	1	0	0	2	0	2	27		9	20	24	12	10	12
1	1	2	3	0	0	3	1	2	42	18.2563	14	65	23	10	7	14	15
1	1	2	3	0	1	2	0	2	48	20.8117	6	53	15	10	15	15	20
1	1	3	1	1	0	3	1	2	36	19.9481	12	36	10	8	5	7	15
1	1	1	1	0	0	3	0	2	21	20.8117	16	23	13	6	4	8	18
1	1	2	3	0	0	3	1	2	55	24.7475	9	50	37	19	17	12
1	1	2	2	0	0	1	0	2	40	19.433	12	44	13	6	14	14	25
1	1	1	2	0	0	1	1	2	31	20.3125	16	22	8	9	0	12	27
1	1	2	2	1	1	2	1	2	42	16.6493	12	16	8	7	3	9	20
1	1	1	2	0	0	2	1	2	21	21.0828	14	7	0	8	3	5
1	1	2	1	0	0	1	0	2	23	21.6128	12	12	17	13	13	11	16
1	1	1	2	0	0	3	0	2	26	22.7732	16	42	12	9	8	11	20
1	1	2	3	1	1	3	0	2	53	24.3418	12		1	7	3	3	13
1	1	2	2	0	0	1	1	2	44	20.8117	12	16	4	7	4	10
1	1	1	2	0	1	2	0	2	26	20.3125	16	48	4	8	2	15	18
1	1	1	2	0	1	3	1	2	30	25.2363	16	27	24	16	7	14	14
1	1	1	2	0	1	1	1	2	20		12	20	14	13	9		15
1	1	1	2	1	0	3	1	2	51	20.7612	16	15	14	2	6	7
1	1	2	2	0	0	3	1	2	32	17.6693	16	28	2	2	1		17
1	1	1	2	0	0	3	1	2	17	21.6041	12	53	24	14	10	11	11
1	1	1	2	0	0	2	0	2	16	18.6453	9	5	2	4	1	8
1	1	1	2	0	0	3	1	2	28	20.1951	18	24	2	3	1	5	15
1	1	2	2	0	0	3	0	2	42	23.939	18	2	10	9	6	9	25
1	1	2	2	0	0	2	0	2	38	29.903	12	23	11	11	9	14
1	1	2	2	1	0	2	1	2	28	24.1672	14	38	9	9	7	11	26
1	1	1	2	0	0	3	1	2	23	21.5139	16		4	11	2	9	13
1	1	2	3	0	0	1	1	2	40	22.3081	12	16	13	11	9	10	30
1	1	2	3	0	1	3	1	2	44	28.6851	12	38	4	2	2	8	10
1	1	2	2	0	0	2	0	2	38	24.6548	18	34	2	2	1	7	20
1	1	2	3	0	1	3	1	2	54	25.3906	14	25	21	13	13	8	43
1	1	1	2	0	1	1	0	2	25	19.487	16	4	8	8	1	6	16
1	1	1	2	1	1	3	1	2	24	15.6735	14	45	23	12	6	16	15
1	1	2	2	0	0	3	0	2	36	19.1953	16	51	21	10	12	11	35
1	1	2	1	0	1	1	1	2	23	26.0375	12	38	31	10	9	17	8
1	1	2	2	1	1	3	0	2	33	18.4265	14	35	11	8	6	11	15
1	1	2	2	0	0	1	0	2	51	22.9591	12	23	1	0	0	5	20
1	1	2	2	0	1	1	0	2	52	21.0517	14	16	31	13	9	13	30
1	1	1	2	0	0	1	1	2	20	21.0937	12	10	13	8	7	10	16
1	1	1	2	0	0	2	1	2	29	18.902	16	18	8	4	1	7	20
1	1	2	2	0	0	1	1	2	34	19.1406	18	18	11	7	8	13	18
1	1	1	2	1	1	2	0	2	24	32.4354	14	18	19	11	7	6	21
1	1	2	2	0	0	3	0	2	30	17.6309	16	51	11	9	6	10	18
1	1	1	2	0	0	1	1	2	32	18.1955	12	20	9	11	2	13	14
1	1	2	3	0	0	3	1	2	43	30.2222	12	60	7	9	9	13	21
1	1	1	2	0	0	1	0	2	31	24.0055	18	54	10	9	13	9	20
1	1	2	3	0	0	1	1	2	45	24.9199	14	40	2	2	0	9	40
1	1	2	2	0	1	3	0	2	36	20.6575	14	30	2	1	1	4	30
1	1	2	2	0	0	1	0	2	48	17.6693	12	4	6	7	6	9	9
1	1	2	3	0	1	3	0	2	42	23.5883	14	32	8	14	2	7	18
1	1	2	2	0	0	3	0	2	41	19.7777	14	22	12	15	9	7	21
1	1	1	2	0	0	2	0	2	18	35.1067	12	6	29	12	13	11	17
1	1	1	2	0	0	3	0	2	22	20.5693	14	6	2	2	0	4	13
1	1	1	1	1	0	2	1	2	50	19.5312	12	20	9	2	4	8	8
1	1	1	2	0	0	1	0	2	26	25.3333	16	10	11	14	10	4	17
1	1	2	2	1	0	3	0	2	42	20.1951	18	25	11	8	6	14	13
1	1	1	2	0	1	2	0	2	22	24.5089	16	55	15	13	8	4
1	1	1	2	0	0	1	0	2	22	20.6852	16	0	5	6	7	4	15
1	1	2	2	0	0	1	1	2	42	21.5019	16		10	4	3	7	10
1	1	3	1	0	0	1	1	2	53	19.5312	18	15	14	7	9	3	32
1	1	2	2	0	0	3	1	2	46	20.2848	14	18	18	13	4	13	30
1	1	2	2	1	1	3	1	2	37	20.8117	14	55	14	13	5	10	20
1	1	1	2	0	0	1	0	2	26	22.2222	16	3	11	9	8	3	24
1	1	2	2	0	1	3	1	2	53	23.03	16	31	3			9	15
1	1	1	2	0	0	1	1	2	28	32.039	18	47	25	14	6	8	19
1	1	1	2	0	0	3	1	2	26	19.4734	16	28	10	9	4	11	23
1	1	2	2	0	0	3	0	2	49	25.9107	12	19	0	6	1	7	18
1	1	2	3	0	0	3	1	2	52	24.6094	16	12	10	3	1	11	14
1	1	1	2	0	1	3	1	2	48	20.1951	14	34	18	13	11	11	11
1	1	1	2	0	0	1	0	2	15	20.9572	9	16	10	6	1	9	14
1	1	2	2	0	0	1	0	2	26	20.7031	16	14	2	4	2	8	18
1	1	2	2	0	0	2	1	2	55	22.3133	18	33	5	5	2	6	14
1	1	2	2	0	1	2	1	2	41		16	59	2	11	11	10
1	1	1	2	0	0	3	1	2	35	19.721	16	15	16	11	10	7	18
1	1	2	2	0	1	3	1	2	0		16	46.5	10	1	3	7	29
1	1	1	2	0	0	3	1	2	23	19.9792	16	16	4	8	1	4	14
1	1	1	2	0	0	1	1	2	22	22.6757	16	57	10	9	3	14	18
1	1	1	2	1	0	3	0	2	28	19.0039	12	16	10	13	6	15	20
1	1	2	2	0	0	1	0	2	0		16	8	17	11	12	11	20
1	1	1	2	1	0	2	1	2	36	36.3108	18	38	22	17	12	10
1	1	2	2	0	0	1	1	2	29	19.4734	16	39	5	11	6	3	25
1	1	1	2	0	0	2	1	2	21	25.5937	12	43	3	3	2	4	12
1	1	1	2	1	1	1	1	2	33	17.6898	16	22	8	3	1	6
1	1	2	3	0	0	2	1	2	42	24.6094	12	33	35	17	15	16	10
1	1	1	2	0	1	3	0	2	41	16.0229	16	6	13	10	5	5	39
1	1	1	2	1	1	2	0	2	26	16.225	12	5	13	9	11	5	25
1	1	2	2	0	1	1	1	2	0	24.5243	16	29	30	16	12	12	26
1	1	1	2	0	0	2	1	2	19	19.1953	12	35	3	4	2	3	13
1	1	2	3	0	0	1	1	2	0		12	5	3	6	3	11	22
1	1	2	2	0	0	3	1	2	42	27.2392	16	36	19	12	9	12	39
1	1	2	2	0	0	1	0	2	38	20.0288	18	38	13	12	7	9	20
1	1	1	2	0	0	2	0	2	26	18.75	16	35	13	9	8	11	20
1	1	2	3	0	0	3	1	2	36	20.0773	14	24	25	7	10	12	15
1	1	1	2	0	0	3	1	2	22	19.9792	16	12.5	19	6	3	5	22
1	1	1	2	0	1	2	1	2	0	27.3399	12	13	16	7	9	8	30
1	1	2	2	0	0	3	1	2	0	23.1405	0	10	26	12	5	14	16
1	1	2	3	0	0	3	1	2	41	22.2063	12	68	10	3	3	13	17
1	1	1	2	0	0	1	0	2	0	15.7943	12	9	0	5	0	3	10
1	1	2	2	0	0	3	1	2	53	24.3496	18	13	7	8	2	5	30
1	1	2	2	0	1	3	1	2	0	23.9188	16	9.5	36	18	13	16	40
1	1	2	3	0	0	1	1	2	0	18.4202	16	3	9	10	9	8	15
1	1	2	2	1	0	3	1	3	41	23.4375	14	68	6	5	12	10	30
1	1	2	2	1	1	1	1	3	22	37.1802	9	10	4	5	2	5	10
1	1	1	2	0	0	2	1	3	30	19.6752	16	51	17	10	7	11	16
1	1	1	2	0	1	1	1	3	26		16	12	11	11	8	7	24
1	1	2	2	0	0	3	0	3	50	17.6898	14	68	42			17	40
1	1	1	2	0	0	3	1	3	17	20.7157	12	39	39	14	11	20	11
1	1	3	2	1	1	3	1	3	46	22.6562	12	7	21	13	11	15	40
1	1	2	3	0	0	1	0	3	37	27.3437	0	0	18	7	7	10	27
1	1	2	3	0	0	1	1	3	53	21.83	18	17	3	8	1	13	35
1	1	3	3	1	0	3	1	3	52	22.231	16	43	28	9	13	11	30
1	1	2	2	0	0	3	1	3	0		12	0	7	5	2	6	8
1	1	1	2	0	0	1	0	3	18	24.8358	12	36.5	30	14	10	12	10
1	1	2	2	1	1	2	1	3	24	26.0375	9	16	8	14	6	11	15
1	1	2	1	0	0	3	1	3	0		12	30	20	17	13	15	30
1	1	1	1	0	0	2	1	3	24	21.1927	16	55	17	15	15	10	16
1	1	1	2	1	1	3	1	3	23	20.202	12	46	12	5	6	13	15
1	1	1	2	0	0	2	1	3	21	18.3655	18	38	10	10	4	10	60
1	1	1	2	0	0	3	1	3	20	25.6369	14	41	8	9	5	12
1	1	2	3	0	1	3	1	3	30	25.5937	12		11	12	9	7	15
1	1	2	2	0	0	3	1	3	62	19.91	12	67	28	13	10	18	20
1	1	1	2	0	0	3	1	3	15		9	0	13	6	2	5	10
1	1	2	3	1	1	3	1	3	38		12	17	8	11	6	10	20
1	1	2	2	0	1	1	1	3	27	28.3039	12	54	25	9	12	14	20
1	1	2	2	0	0	2	0	3	31	23.6686	16	35	32	11	12	13	18
1	1	2	2	0	0	1	0	3	27	20.3244	12	14	2	1	3	3	16
1	1	3	2	0	0	3	0	3	49	21.3333	14	27	2	10	6	10	17
1	1	2	2	0	0	1	0	3	57	27.7767	12	6	19	10	11	11	50
1	1	1	2	0	0	2	1	3	19	18.026	12	42	26	11	10	12	8
1	1	1	2	1	1	2	1	3	18	17.0874	12	35	15	11	6	12	17
1	1	2	3	0	0	1	1	3	53	21.4536	12	8	6	2	3	7	18
1	1	3	2	1	0	2	1	3	35	20.8325	12	7	10	13	2	7	16
1	1	3	1	1	1	3	1	3	54	23.7118	6	0	20	9	10	16	52
1	1	3	1	0	0	2	1	3	43	20.6575	12	30	48	19	15	12	12
1	1	2	2	0	1	2	1	3	29	24.974	12	67	14	11	4	12	18
1	1	1	1	0	0	2	1	3	35	16.3304	16	65	19	7	10	8	25
1	1	1	3	0	0	3	0	3	0	26.5625	18	48	22	21	17	16	50
1	1	2	2	0	0	2	0	3	35	22.8624	14	42	24	16	13	15	25
1	1	1	2	0	0	3	1	3	42	21.7738	16	48	17	11	5	16	15
1	1	2	3	1	1	3	1	3	51	20.3954	16	22	20	6	7	17	18
1	1	1	2	0	0	1	1	3	22	15.8173	16	38	18	8	4	12	16
1	1	2	2	0	0	2	1	3	47	15.5817	12	0	12	11	10	10	16
1	1	1	2	0	0	2	1	3	20	21.5019	12	8.5	6	5	3	15
1	1	1	2	1	1	3	1	3	34	17.4449	12	58	32	13	9	16	30
1	1	1	2	0	0	1	0	3	24	18.8707	16	29	22	7	7	7	16
1	1	2	2	0	0	1	1	3	45	19.7777	16	51	12	8	4	14	13
1	1	2	3	0	0	2	1	3	58	24.1415	12	28.5	3	7	5	12	30
1	1	2	3	0	0	3	0	3	59	24	12						25
1	1	2	1	0	1	3	0	3	31	23.7118	14	22.5	19	13	9	8	28
1	1	2	2	0	0	2	0	3	0	24.8358	14	46	15	17	7	11
1	1	2	3	0	0	1	1	3	48	20.9644	16	45	18	7	11	16	10
1	1	1	2	0	0	3	1	3	18	22.7732	12	22	23	12	15	9	17
1	1	2	2	0	0	3	0	3	0	35.1111	12	12.5	16	7	5	15	20
1	1	2	3	0	0	1	1	3	44	33.0579	12	5	12	11	11	7	30
1	1	2	3	0	0	3	1	3	0	21.6311	16	13	4	5	5	4	12
1	1	2	2	0	1	3	0	3	47	20.83	16	21	8	8	9	14	15
1	1	2	1	0	0	1	1	3	56	22.2063	16	67	6	10	11	9	17
1	1	2	2	0	0	3	1	3	53	26.8544	16	18	22	14	8	9	40
